# Supplementary material for: Comprehensive pan-cancer genomic landscape of KRAS altered cancers and real-world outcomes in solid tumors
Source: NPJ Precis Oncol. 2022 Dec 9;6:91. doi: 10.1038/s41698-022-00334-z (PMC9734185; doi:10.1038/s41698-022-00334-z)
Supplement: Supplementary file 2 — Supplemental tables [file 41698_2022_334_MOESM2_ESM.xlsx]

## Sheet: Supplemental Table 1
Supplemental Table 1: Estimated Incidence for KRAS-altered cancers in the US
ADULT CASES						PEDIATRIC CASES
Indication	Total incident patients	KRAS alterations prevalence (%)	Estimated incidence of KRAS-altered cancers	References		Indication	Total incident patients	KRAS alterations prevalence (%)	Estimated incidence of KRAS-altered cancers	References
PDAC	54387	0.920768	50077.8	1		colorectal (CRC)	312.54	0.28	87.5112	1
appendix	4658.61	0.614679	2863.55	2		germ cell	241	0.204301	49.2366	2,3
small bowel adeno	4214.3	0.550296	2319.11	1, 3		unknown primary carcinoma (CUP)	15	0.1875	2.8125	4
colorectal (crc)	149500	0.496166	74176.8	1		acute leukemia	3426	0.161482	553.239	2
non-Sq NSCLC	138627	0.362754	50287.4	1,4		gastric adeno	12.8063	0.153846	1.9702	1
extra-hepatic cholangiocarcinoma	1429	0.359494	513.716	5		ovary	485	0.147059	71.3235	2
germ cell	11099.7	0.312057	3463.73	6,7		lung sarcoma	53.6538	0.1	5.36538	1
unknown primary carcinoma (cup)	32880	0.248485	8170.2	1		nk t-cell neoplasm	59	0.0714286	4.21429	5
esophageal adeno	12904.2	0.23899	3083.98	1,8		myelodysplastic syndrome/myeloproliferative neoplasm (MDS, MPN)	285	0.0607287	17.3077	2
plasma cell neoplasm1	34920	0.232495	8118.72	1		histiocytosis	654	0.0402685	26.3356	6
GI-neuro	11851	0.20035	2374.35	9		diffuse large b-cell lymphoma (DLBCL)	157	0.0384615	6.03846	2, 7
intra-hepatic cholangiocarcinoma	2558	0.196197	501.871	5		bone sarcoma	397	0.0284238	11.2842	2
endometrial/uterus	66570	0.19033	12670.3	1		kidney	564	0.026738	15.0802	2
myelodysplastic-myeloproliferative neoplasm (mds-mpn)2	14315.3	0.172277	2466.21	10		glioma	2551	0.0251419	64.1371	2
gastric adeno	25232	0.16576	4182.45	1, 11		bone marrow failure	478	0.025	11.95	8
gallbladder	4660	0.144175	671.857	12		soft tissue sarcoma1	891	0.023855	21.2548	2
ovary	21410	0.138162	2958.06	1		unknown primary underspecified	61	0.0217391	1.32609	2
peritoneum	4066	0.109804	446.463	13		t-cell neoplasm	99.1559	0.0163934	1.62551	9
cervix	14480	0.10323	1494.76	1		peripheral nervous system (PNS)	567.021	0.0112613	6.38537	10
urinary	164000	0.0981013	16088.6	1		cns non-glioma	1400	0.00972447	13.6143	2
acute leukemia	25930	0.0870641	2257.57	1		endocrine-neuro	55.7341	0.00921659	0.513678	10
Sq NSCLC	59411.5	0.0799406	4749.4	1,3		ewing sarcoma	220	0.00458716	1.00917	2
1 incidence data are for Multiple Myeloma						1 incidence data are for soft tissue sarcoma, angiosarcoma and rhabdomyosarcoma
2 includes chronic myelomonocytic leukemia (CMML), juvenile myelomonocytic leukemia (JMML), and atypical chronic myeloid leukemia (aCML)
References						References
1. American Cancer Society. Facts & Figures 2021. American Cancer Society. Atlanta, Ga. 2021.						1. Surveillance, Epidemiology, and End Results (SEER) Program (www.seer.cancer.gov) SEER*Stat Database: Incidence - SEER 21 Regs Research Data + Hurricane Katrina Impacted Louisiana Cases, Nov 2020 Sub (2000-2018) , National Cancer Institute, DCCPS, Surveillance Research Program, Surveillance Systems Branch, released April 2021, based on the November 2020 submission.
2. Marmor S, Portschy PR, Tuttle TM, Virnig BA. The rise in appendiceal cancer incidence: 2000-2009. J Gastrointest Surg. 2015 Apr;19(4):743-50. doi: 10.1007/s11605-014-2726-7. Epub 2015 Jan 6. PMID: 25560182.						2. Howlader N, Noone AM, Krapcho M, Miller D, Brest A, Yu M, Ruhl J, Tatalovich Z, Mariotto A, Lewis DR, Chen HS, Feuer EJ, Cronin KA (eds). SEER Cancer Statistics Review, 1975-2018, National Cancer Institute. Bethesda, MD, https://seer.cancer.gov/csr/1975_2018/, based on November 2020 SEER data submission, posted to the SEER web site, April 2021.
3. Bilimoria, K. Y. , Bentrem, D. J. , Wayne, J. D. , Ko, C. Y. , Bennett, C. L. & Talamonti, M. S. (2009). Small Bowel Cancer in the United States. Annals of Surgery, 249 (1), 63-71. doi: 10.1097/SLA.0b013e31818e4641.						3. Cecchetto G. Gonadal germ cell tumors in children and adolescents. J Indian Assoc Pediatr Surg. 2014;19(4):189-194. doi:10.4103/0971-9261.141995
4. Perez-Moreno P, Brambilla E, Thomas R, Soria JC. Squamous cell carcinoma of the lung: molecular subtypes and therapeutic opportunities. Clin Cancer Res. 2012 May 1;18(9):2443-51. doi: 10.1158/1078-0432.CCR-11-2370. Epub 2012 Mar 8. PMID: 22407829.						4. Pavlidis N, Rassy E, Smith-Gagen J. Cancer of unknown primary: Incidence rates, risk factors and survival among adolescents and young adults. Int J Cancer. 2020 Mar 15;146(6):1490-1498. doi: 10.1002/ijc.32482. Epub 2019 Jun 25. PMID: 31144291.
5. Gad MM, Saad AM, Faisaluddin M, Gaman MA, Ruhban IA, Jazieh KA, Al-Husseini MJ, Simons-Linares CR, Sonbol MB, Estfan BN. Epidemiology of Cholangiocarcinoma; United States Incidence and Mortality Trends. Clin Res Hepatol Gastroenterol. 2020 Nov;44(6):885-893. doi: 10.1016/j.clinre.2020.03.024. Epub 2020 Apr 28. PMID: 32359831.						5. Kommalapati A, Tella SH, Ganti AK, Armitage JO. Natural Killer/T-cell Neoplasms: Analysis of Incidence, Patient Characteristics, and Survival Outcomes in the United States. Clin Lymphoma Myeloma Leuk. 2018 Jul;18(7):475-479. doi: 10.1016/j.clml.2018.04.009. Epub 2018 May 4. PMID: 29752210.
6. Howlader N, Noone AM, Krapcho M, Miller D, Brest A, Yu M, Ruhl J, Tatalovich Z, Mariotto A, Lewis DR, Chen HS, Feuer EJ, Cronin KA (eds). SEER Cancer Statistics Review, 1975-2018, National Cancer Institute. Bethesda, MD, https://seer.cancer.gov/csr/1975_2018/, based on November 2020 SEER data submission, posted to the SEER web site, April 2021.						6. Stålemark H, Laurencikas E, Karis J, Gavhed D, Fadeel B, Henter JI. Incidence of Langerhans cell histiocytosis in children: a population-based study. Pediatr Blood Cancer. 2008 Jul;51(1):76-81. doi: 10.1002/pbc.21504. PMID: 18266220.
7. Lobo J, Gillis AJM, Jerónimo C, Henrique R, Looijenga LHJ. Human Germ Cell Tumors are Developmental Cancers: Impact of Epigenetics on Pathobiology and Clinic. Int J Mol Sci. 2019;20(2):258. Published 2019 Jan 10. doi:10.3390/ijms20020258						7. Allen, C. E., Kelly, K. M., & Bollard, C. M. (2015). Pediatric lymphomas and histiocytic disorders of childhood. Pediatric clinics of North America, 62(1), 139–165. https://doi.org/10.1016/j.pcl.2014.09.010
8. Patel N, Benipal B. Incidence of Esophageal Cancer in the United States from 2001-2015: A United States Cancer Statistics Analysis of 50 States. Cureus. 2018;10(12):e3709. Published 2018 Dec 10. doi:10.7759/cureus.3709						8. Moore CA, Krishnan K. Bone Marrow Failure. [Updated 2021 Jul 13]. In: StatPearls [Internet]. Treasure Island (FL): StatPearls Publishing; 2022 Jan-. Available from: https://www.ncbi.nlm.nih.gov/books/NBK459249/
9. Dasari A, Shen C, Halperin D, et al. Trends in the Incidence, Prevalence, and Survival Outcomes in Patients With Neuroendocrine Tumors in the United States. JAMA Oncol. 2017;3(10):1335–1342. doi:10.1001/jamaoncol.2017.0589						9. Criscione VD, Weinstock MA. Incidence of Cutaneous T-Cell Lymphoma in the United States, 1973-2002. Arch Dermatol. 2007;143(7):854–859. doi:10.1001/archderm.143.7.854
10. Srour SA, Devesa SS, Morton LM, Check DP, Curtis RE, Linet MS, Dores GM. Incidence and patient survival of myeloproliferative neoplasms and myelodysplastic/myeloproliferative neoplasms in the United States, 2001-12. Br J Haematol. 2016 Aug;174(3):382-96. doi: 10.1111/bjh.14061. Epub 2016 Apr 7. Erratum in: Br J Haematol. 2017 Apr;177(2):331. PMID: 27061824; PMCID: PMC4961550.						10. Navalkele P, O'Dorisio MS, O'Dorisio TM, Zamba GK, Lynch CF. Incidence, survival, and prevalence of neuroendocrine tumors versus neuroblastoma in children and young adults: nine standard SEER registries, 1975-2006. Pediatr Blood Cancer. 2011 Jan;56(1):50-7. doi: 10.1002/pbc.22559. PMID: 21108439; PMCID: PMC4251713.
11. Rawla P, Barsouk A. Epidemiology of gastric cancer: global trends, risk factors and prevention. Prz Gastroenterol. 2019;14(1):26-38. doi:10.5114/pg.2018.80001
12. Surveillance, Epidemiology, and End Results (SEER) Program (www.seer.cancer.gov) SEER*Stat Database: Incidence - SEER 22 Regs Research Data + Hurricane Katrina Impacted Louisiana Cases, Nov 2021 Sub (2000-2019) , National Cancer Institute, DCCPS, Surveillance Research Program, Surveillance Systems Branch, released April 2022, based on the November 2021 submission.
13. Ferlay J, Colombet M and Bray F. Cancer Incidence in Five Continents, CI5plus: IARC CancerBase No. 9 [Internet]. Lyon, France: International Agency for Research on Cancer; 2018. Available from: http://ci5.iarc.fr [Internal analysis of the data for Peritoneum and retroperitoneum C48, data on file]

## Sheet: Supplemental Table 2
Supplemental Table 2: Distribution of KRAS mutation subtypes among common solid tumors
Tumor	Total tumor samples	% KRASm (N)	G12C % (N)	G12D % (N)	G12V % (N)	G12A % (N)	G12R % (N)	Multiple % (N)	Other KRAS mut % (N)
PDAC	19386	92% (17,817)	1.7% (294)	43% (7,581)	31% (5,489)	0.48% (85)	16% (2,765)	0.89% (158)	8.1% (1,445)
Appendiceal adenocarcinoma	1526	61% (931)	4.8% (45)	49% (453)	27% (248)	2.1% (20)	0.86% (8)	0.54% (5)	16% (152)
Small bowel adenocarcinoma	1859	53% (990)	6.1% (60)	30% (297)	22% (216)	4.2% (42)	4.6% (46)	2.1% (21)	31% (308)
CRC	48905	49% (23,797)	7.1% (1,694)	30% (7,184)	21% (4,933)	4.3% (1,031)	1.1% (256)	1.6% (384)	35% (8,315)
Non-Sq NSCLC	62836	35% (21,866)	40% (8,715)	14% (3,045)	19% (4,151)	7.0% (1,520)	1.1% (250)	0.91% (200)	18% (3,985)
Extra-hepatic cholangiocarcinoma	1185	35% (409)	3.2% (13)	42% (173)	26% (106)	2.9% (12)	6.8% (28)	1.5% (6)	17% (71)
CUP	19973	22% (4480)	17% (771)	31% (1,368)	22% (986)	4.3% (194)	5.2% (234)	0.80% (36)	20% (891)
Intra-hepatic cholangiocarcinoma	7467	18% (1,353)	5.8% (78)	40% (545)	22% (296)	4.1% (55)	4.8% (65)	0.30% (4)	23% (310)
Endometrial	14375	17% (2,504)	6.7% (167)	30% (749)	26% (652)	11% (273)	0.80% (20)	2.6% (66)	23% (577)
Gastric adenocarcinoma	6799	11% (714)	5.9% (42)	27% (190)	18% (130)	3.8% (27)	3.9% (28)	4.1% (29)	38% (268)
Cervical	3468	9.6% (333)	8.1% (27)	27% (90)	17% (57)	8.4% (28)	1.8% (6)	2.4% (8)	35% (117)
Biliary	2601	9.5% (246)	6.9% (17)	35% (86)	18% (44)	5.3% (13)	0.41% (1)	1.6% (4)	33% (81)
Ovarian	22944	8.7% (2,004)	7.0% (141)	36% (720)	33% (662)	6.6% (133)	2.8% (56)	1.0% (20)	14% (272)
Esophageal adenocarcinoma	8833	7.0% (615)	7.6% (47)	33% (203)	13% (82)	6.7% (41)	0.81% (5)	3.1% (19)	35% (218)
SqNSCLC	15499	5.7% (877)	37% (321)	17% (149)	12% (109)	8.0% (70)	1.5% (13)	0.34% (3)	24% (212)
Peritoneal	1275	5.5% (70)	8.6% (6)	37% (26)	34% (24)	1.4% (1)	1.4% (1)	1.4% (1)	16% (11)
Bladder	8705	4.8% (414)	8.9% (37)	34% (140)	22% (91)	3.4% (14)	2.2% (9)	2.4% (10)	27% (113)
Small cell	4738	2.9% (139)	23% (32)	27% (37)	18% (25)	5.0% (7)	3.6% (5)	0% (0)	24% (33)
Anus	1354	2.8% (38)	5.3% (2)	29% (11)	16% (6)	5.3% (2)	0% (0)	7.9% (3)	37% (14)
Thyroid	3315	2.8% (92)	5.4% (5)	9.8% (9)	14% (13)	1.1% (1)	5.4% (5)	0% (0)	64% (59)
Breast	41087	2.1% (845)	13% (110)	21% (176)	26% (216)	7.0% (59)	5.2% (44)	1.9% (16)	27% (224)
Melanoma	11707	2.0% (234)	3.4% (8)	10% (24)	7.3% (17)	5.6% (13)	2.1% (5)	1.3% (3)	70% (164)
Glioma	11200	1.3% (151)	2.0% (3)	20% (30)	7.3% (11)	18% (27)	7.3% (11)	5.3% (8)	40% (61)
Prostate	17696	1.3% (222)	1.8% (4)	10% (23)	12% (27)	1.8% (4)	25% (55)	1.8% (4)	47% (105)
PDAC: pancreatic ductal adenocarcinoma; CRC: colorectal carcinoma; Sq: squamous cell carcinoma; Multiple are samples with >1 of G12C, G12D, G12V, G12A, or G12R. Prevalence (%) of each KRASm isoform/group is calculated relative to the total number of KRASm samples identified.

## Sheet: Supplemental Table 3
Supplemental Table 3. Clonality of KRAS mutations in four major tumor types
Tumor type	KRAS mutation	# clonal	# subclonal	% clonal	% subclonal
CRC	A146T	656	34	95.1	4.9
CRC	G12A	637	23	96.5	3.5
CRC	G12C	1039	35	96.7	3.3
CRC	G12D	4242	143	96.7	3.3
CRC	G12R	154	13	92.2	7.8
CRC	G12S	604	29	95.4	4.6
CRC	G12V	3021	85	97.3	2.7
CRC	G13C	107	9	92.2	7.8
CRC	G13D	2310	82	96.6	3.4
CRC	Q61H	374	62	85.8	14.2
Endometrial	A146T	8	5	61.5	38.5
Endometrial	G12A	139	7	95.2	4.8
Endometrial	G12C	83	2	97.6	2.4
Endometrial	G12D	349	28	92.6	7.4
Endometrial	G12R	10	6	62.5	37.5
Endometrial	G12S	35	3	92.1	7.9
Endometrial	G12V	315	20	94	6
Endometrial	G13C	19	4	82.6	17.4
Endometrial	G13D	125	19	86.8	13.2
Endometrial	Q61H	35	5	87.5	12.5
non-Sq NSCLC	A146T	26	10	72.2	27.8
non-Sq NSCLC	G12A	693	22	96.9	3.1
non-Sq NSCLC	G12C	4170	138	96.8	3.2
non-Sq NSCLC	G12D	1271	67	95	5
non-Sq NSCLC	G12R	122	12	91	9
non-Sq NSCLC	G12S	203	15	93.1	6.9
non-Sq NSCLC	G12V	1895	73	96.3	3.7
non-Sq NSCLC	G13C	395	26	93.8	6.2
non-Sq NSCLC	G13D	253	29	89.7	10.3
non-Sq NSCLC	Q61H	467	12	97.5	2.5
PDAC	A146T	1	3	25	75
PDAC	G12A	40	1	97.6	2.4
PDAC	G12C	133	2	98.5	1.5
PDAC	G12D	3396	73	97.9	2.1
PDAC	G12R	1221	36	97.1	2.9
PDAC	G12S	15	1	93.8	6.3
PDAC	G12V	2450	57	97.7	2.3
PDAC	G13C	7	0	100	0
PDAC	G13D	45	4	91.8	8.2
PDAC	Q61H	343	6	98.3	1.7
Values describing Supplemental Figure 1.

## Sheet: Supplemental Table 4
Supplemental Table 4. Overall clinico-genomic characteristics of the KRAS mutations pan-tumor according to tumor genomic profiling.
Pan-Cancer (N = 88,907 KRAS mutated cases)
	KRAS G12C	KRAS G12D	KRAS G12V	KRAS G13D	KRAS WT	KRAS non-G12C	G12C vs non-G12C	G12C vs. WT
# cases	13160	26318	20568	6440	329644	75747	-	-
Median Age (range)	66 (18-89+)	64 (18-89+)	65 (18-89+)	62 (18-89+)	64 (18-89+)	64 (18-89+)	P < 0.001	P < 0.001
≥65 years old	55% (7,274)	49% (12,837)	50% (10,320)	43% (2,770)	47% (156,204)	50% (37,642)	P < 0.001	P < 0.001
Sex M:F %	42:58	48:52	46:54	49:51	46:54	48:52	P < 0.001	P < 0.001
Median TMB (range)	6.3 (0-229)	2.5 (0-776)	2.5 (0-937)	3.8 (0-608)	2.6 (0-6,906)	2.6 (0-1,255)	P < 0.001	P < 0.001
TMB ≥10 muts/Mb (n)	32% (4,239)	7.9% (2,067)	10% (2,109)	17% (1,076)	16% (51,109)	12% (8,803)	P < 0.001	P < 0.001
MSI-H % (n)	0.73% (92/12,680)	2.7% (675/25,414	1.1% (215/19,886)	8.1% (503/6,226)	1.8% (5,600)	2.7% (1,961)	P < 0.001	P < 0.001
PD-L1 1%-49%	26% (1,326/5,076)	27% (1,885/7,063)	25% (1,479/5,960)	21% (358/1,688)	27% (19,944/73,317)	25% (5,300/21,066)	0.16	0.1
PD-L1 ≥50%	37% (1,894/5,076)	12% (847/7,063)	15% (883/5,960)	9.7% (163/1,688)	14% (10,143/73,317)	14% (3,024/21,066)	P < 0.001	P < 0.001
Intra-hepatic cholangiocarcinoma (N = 1,353 KRAS mutated cases)
	KRAS G12C	KRAS G12D	KRAS G12V	KRAS Q61H	KRAS WT	KRAS non-G12C	G12C vs non-G12C	G12C vs. WT
# cases	78	545	297	104	6002	1275	-	-
Median Age (range)	67 (32-84)	64 (25-89+)	65 (23-89+)	68 (28-85)	65 (18-89+)	64 (23-89+)	0.49	0.59
≥65 years old	55% (43)	47% (256)	52% (153)	63% (66)	51% (3,058)	50% (632)	0.96	1
Sex M:F %	56:44	56:44	51:49	55:45	48:52	53:47	0.96	0.68
Median TMB (range)	2.5 (0-43)	1.3 (0-30)	1.3 (0-26)	1.3 (0-30)	1.7 (0-206)	1.3 (0-115)	0.13	0.59
TMB ≥10 muts/MB (n)	2.6% (2)	2.6% (14)	1.7% (5)	0.96% (1)	3.9% (232)	3.5% (44)	1	1
MSI-H % (n)	1.3% (1/75)	1.2% (6/516)	0.70% (2/285)	0.99% (1/101)	1.3% (76/5,719)	1.6% (20/1,213)	1	1
PD-L1 1%-49%	20% (3/15)	29% (39/134)	29% (22/77)	43% (9/21)	23% (336/1,483)	30% (92/304)	0.96	1
PD-L1 ≥50%	0% (0/15)	8.2% (11/134)	6.5% (5/77)	9.5% (2/21)	5.6% (83/1,483)	7.9% (24/304)	0.96	1
Small bowel adenocarcinoma (N = 990 KRAS mutated cases)
	KRAS G12C	KRAS G12D	KRAS G12V	KRAS G13D	KRAS WT	KRAS non-G12C	G12C vs non-G12C	G12C vs. WT
# cases	61	304	219	136	836	929	-	-
Median Age	62 (18-87)	62 (25-89+)	63 (24-89+)	64 (28-84)	64 (22-89+)	63 (23-89+)	0.23	0.09
(range)
≥65 years old	38% (23)	43% (131)	47% (103)	49% (66)	50% (417)	48% (444)	0.84	0.5
Sex M:F %	62:38	52:48	56:44	55:45	57:43	54:46	0.84	0.57
Median TMB (range)	4.4 (0-41)	3.5 (0-164)	3.5 (0-56)	5.0 (0-164)	3.8 (0-425)	3.5 (0-595)	P < 0.001	0.76
TMB ≥10 muts/MB (n)	9.8% (6)	5.6% (17)	10% (22)	26% (36)	17% (139)	11% (104)	1	0.5
MSI-H % (n)	3.4% (2/58)	2.7% (8/299)	5.8% (12/208)	19% (25/134)	9.8% (79/806)	7.0% (63/896)	0.84	0.5
PD-L1 1%-49%	36% (5/14)	28% (18/64)	35% (22/62)	13% (4/30)	26% (55/214)	25% (52/207)	0.84	0.5
PD-L1 >=50%	7.1% (1/14)	9.4% (6/64)	3.2% (2/62)	0% (0/30)	18% (38/214)	5.8% (12/207)	0.97	1
Appendiceal adenocarcinoma (N = 931 KRAS mutated cases)
	KRAS G12C	KRAS G12D	KRAS G12V	KRAS G13D	KRAS WT	KRAS non-G12C	G12C vs non-G12C	G12C vs. WT
# cases	47	457	249	77	588	884	-	-
Median Age (range)	60 (21-79)	58 (22-89+)	58 (25-87)	64 (30-84)	58 (22-89+)	59 (22-89+)	0.96	0.89
≥65 years old	34% (16)	31% (141)	32% (79)	49% (38)	27% (158)	33% (293)	1	0.95
Sex M:F %	47:53	42:58	44:56	50:50	41:59	43:57	1.0	0.95
Median TMB (range)	2.5 (0-7.5)	2.5 (0-26)	1.7 (0-15)	3.8 (0-61)	1.7 (0-164)	2.5 (0-61)	0.96	0.89
TMB ≥10 muts/MB (n)	0% (0)	5.0% (23)	1.6% (4)	13% (10)	4.4% (26)	5.1% (45)	1	0.95
MSI-H % (n)	0% (0/45)	0.92% (4/437)	0% (0/237)	4.1% (3/74)	2.3% (13/567)	1.4% (12/846)	1	0.95
PD-L1 1%-49%	20% (2/10)	17% (16/95)	13% (7/55)	39% (7/18)	14% (18/130)	18% (35/192)	1	0.95
PD-L1 ≥50%	0% (0/10)	1.1% (1/95)	0% (0/55)	0% (0/18)	0% (0/130)	0.52% (1/192)	1	1
SqNSCLC (N = 877 KRAS mutated cases)
	KRAS G12C	KRAS G12D	KRAS G12V	KRAS G12A	KRAS WT	KRAS non-G12C	G12C vs non-G12C	G12C vs. WT
# cases	323	150	110	71	14260	554	-	-
Median Age (range)	69 (20-89+)	69 (39-89+)	69 (44-88)	74 (51-89+)	69 (19-89+)	69 (39-89+)	0.86	0.88
≥65 years old	66% (213)	66% (99)	65% (71)	76% (54)	68% (9,726)	67% (370)	0.82	0.43
Sex M:F %	49:51	55:45	48:52	38:62	62:38	55:45	0.16	P < 0.001
Median TMB (range)	8.8 (0-56)	6.1 (0-69)	6.3 (0-85)	7.5 (0-42)	7.5 (0-4,231)	7.5 (0-89)	0.14	0.15
TMB ≥10 muts/MB (n)	43% (129)	29% (44)	34% (37)	38% (27)	39% (5,533)	38% (212)	0.26	0.16
MSI-H % (n)	0.32% (1/313)	1.4% (2/143)	0% (0/106)	0% (0/69)	0.62% (86/13,876)	2.2% (12/536)	0.16	1
PD-L1 1%-49%	26% (41/157)	32% (21/66)	24% (11/45)	28% (9/32)	39% (2,654/6,826)	32% (81/252)	0.3	0.002
PD-L1 ≥50%	55% (86/157)	45% (30/66)	51% (23/45)	56% (18/32)	29% (1,947/6,826)	46% (117/252)	0.18	P < 0.001
Ordinal relationships were examined using the Mann-Whitney U-test; categorical relationships were examined using Fisher’s exact with correction for multiple comparisons. PD-L1 expression was only available for a subset of cases. KRAS WT includes samples WT for KRAS mutations and amplifications. KRAS non-G12C includes non-G12C KRAS mutated samples

## Sheet: Supplemental Table 5
Supplemental Table 5 : Patterns of gene co-occurrence and mutual exclusivity with KRAS in Non-Sq NSCLC
Only genes commonly targeted in all assays and altered in at least 50 cases were assessed.
Total number of cases = 62,836
Number of KRAS-altered cases = 22,794
Gene	#Gene-altered	#Gene and KRAS-altered	OR	P-value	P-value (FDR)
BCL2L2	518	163	0.8052	0.0218168	0.0364724
CRKL	812	160	0.427068	5.26291e-25	3.2016e-24
STK11	11926	6186	2.22587	0	0
MEN1	287	84	0.725896	0.0137407	0.0235094
AKT1	415	92	0.498333	5.94802e-10	2.20783e-09
ARFRP1	1111	285	0.601135	3.23898e-14	1.47779e-13
AKT3	484	180	1.04047	0.669625	0.748203
ARAF	238	50	0.466034	4.56946e-07	1.37582e-06
MLH1	318	108	0.902981	0.41326	0.507799
IKBKE	242	105	1.34797	0.0227272	0.0377064
NKX2-1	5311	2074	1.13811	1.23728e-05	3.26463e-05
ROS1	647	61	0.180671	6.39519e-56	7.3713e-55
AXL	459	111	0.558172	3.10566e-08	1.01513e-07
RARA	56	15	0.642456	0.164497	0.221011
RAD51D	146	56	1.09328	0.605846	0.683918
CDC73	258	98	1.0763	0.560057	0.64554
ZNF703	1126	200	0.373921	5.79621e-43	5.519e-42
PIK3CA	4008	1214	0.74997	1.67137e-16	8.51232e-16
MAP3K1	339	109	0.831714	0.126071	0.174428
INPP4B	543	201	1.03273	0.720061	0.784544
FGFR2	255	44	0.365098	3.45782e-11	1.4288e-10
CDKN2A	16469	5811	0.943347	0.00210205	0.00438427
CBFB	111	27	0.564134	0.00985693	0.0175501
CDH1	282	94	0.877841	0.320946	0.411036
MYC	5159	1722	0.870339	5.76808e-06	1.599e-05
NF2	1046	312	0.743198	1.00681e-05	2.68891e-05
ERBB2	2694	261	0.179049	9.01353e-229	2.81995e-227
FLCN	446	130	0.721098	0.00154456	0.00333926
IGF1R	211	63	0.747081	0.0529718	0.0834591
BRCA2	1138	338	0.738321	2.54842e-06	7.34348e-06
PIK3R1	425	118	0.67352	0.000213354	0.000513456
ERBB4	535	184	0.920242	0.390935	0.489227
BARD1	296	92	0.791391	0.0689239	0.104099
IDH2	168	80	1.59909	0.00284697	0.00566806
IDH1	390	243	2.92443	1.52151e-25	9.80031e-25
FGFR3	245	39	0.331433	1.97971e-12	8.67111e-12
KLHL6	52	24	1.50627	0.149845	0.203827
PIK3C2G	106	37	0.941899	0.839959	0.871806
SMAD2	270	74	0.662143	0.00227912	0.00466474
BRD4	316	106	0.886181	0.319408	0.411036
FGFR4	206	41	0.435496	4.20663e-07	1.29754e-06
SETD2	2101	694	0.862291	0.00169167	0.00359686
MDM4	435	178	1.2184	0.0453316	0.0735379
GATA3	251	83	0.867406	0.323799	0.412279
FGFR1	1241	185	0.302089	5.50803e-64	7.53911e-63
MUTYH	1127	411	1.00853	0.900506	0.92498
CCND1	2118	654	0.778393	1.20502e-07	3.82462e-07
CCND3	1020	254	0.577801	5.37572e-15	2.55931e-14
CCND2	579	344	2.59558	8.89854e-30	6.71993e-29
AKT2	1122	219	0.420473	6.36525e-35	5.16292e-34
KIT	955	251	0.622159	4.02409e-11	1.63199e-10
SPEN	494	148	0.749792	0.00354085	0.00686236
PTEN	2148	357	0.339821	9.25914e-93	1.84341e-91
APC	2075	458	0.487264	1.15757e-45	1.15231e-44
ARID1A	3857	1484	1.10544	0.00348671	0.00681776
CTCF	263	81	0.781046	0.0717441	0.107616
KDM5C	972	432	1.41318	1.46916e-07	4.59637e-07
ZNF217	1115	363	0.845517	0.00908756	0.0165848
CDKN1B	279	85	0.768822	0.0457275	0.0736347
HRAS	201	24	0.237392	8.13191e-15	3.78912e-14
NFKBIA	4280	1698	1.16775	1.93166e-06	5.64045e-06
TNFRSF14	112	37	0.866417	0.493197	0.583838
PTPN11	303	58	0.414379	9.0049e-11	3.58559e-10
BCORL1	823	302	1.01852	0.798494	0.832715
RICTOR	3200	845	0.616088	4.02482e-34	3.14799e-33
XPO1	58	22	1.0736	0.786133	0.827707
MYCN	318	100	0.804966	0.0792773	0.117309
EMSY	706	154	0.486623	7.90265e-17	4.12067e-16
MYCL	436	80	0.39263	2.37496e-16	1.18208e-15
MET	3661	414	0.209627	6.52462e-272	3.57223e-270
U2AF1	1337	842	3.06441	6.60864e-89	1.1133e-87
AMER1	582	256	1.3838	0.000134128	0.000333795
CCNE1	1987	431	0.476695	3.2448e-46	3.38387e-45
JUN	185	40	0.483698	2.18827e-05	5.70513e-05
JAK2	750	263	0.948086	0.516071	0.607632
JAK3	58	21	0.997038	1	1
NF1	4625	949	0.429768	1.69867e-128	3.72008e-127
JAK1	54	10	0.398984	0.00661755	0.0121785
CDK4	2476	711	0.69824	5.54246e-16	2.69733e-15
MYD88	179	67	1.05103	0.755848	0.811425
CHEK2	1151	486	1.29002	2.89505e-05	7.45901e-05
CHEK1	109	36	0.866102	0.549873	0.637154
GID4	123	26	0.470261	0.000334685	0.00078813
EPHB1	385	97	0.589918	3.4701e-06	9.86949e-06
RAD51	74	24	0.843046	0.546344	0.636433
STAG2	604	215	0.970645	0.765999	0.818311
MRE11	274	106	1.10889	0.413367	0.507799
EGFR	10875	548	0.0708811	0	0
RNF43	344	124	0.990081	0.955205	0.964009
PARP1	283	135	1.60598	8.86377e-05	0.000223122
FGF6	548	327	2.62254	7.20138e-29	5.25701e-28
FGF4	1812	540	0.739596	4.00891e-09	1.41605e-08
FGF3	1886	568	0.750848	1.21597e-08	4.09687e-08
PAX5	413	159	1.10036	0.355513	0.450042
TP53	39293	11326	0.426413	0	0
CDKN2B	10467	3631	0.920401	0.000218277	0.000519594
DDR2	62	21	0.899676	0.791885	0.829775
CD274	516	152	0.731774	0.00108961	0.00241036
MPL	53	16	0.759481	0.393906	0.490144
TNFAIP3	134	46	0.918105	0.71914	0.784544
KDM5A	875	496	2.32789	6.23719e-35	5.16292e-34
PRDM1	168	45	0.641985	0.010057	0.017762
NFE2L2	1141	324	0.692282	1.45222e-08	4.81873e-08
FGF23	561	329	2.51301	4.24232e-27	2.997e-26
FLT1	119	41	0.92325	0.703896	0.774639
PDGFRB	128	37	0.713794	0.0972271	0.139168
PDGFRA	730	189	0.610475	2.14531e-09	7.70201e-09
PMS2	264	107	1.19817	0.158209	0.213875
SMAD4	2035	671	0.860059	0.00155527	0.00333926
MED12	87	26	0.748466	0.264265	0.348639
ATM	3354	2070	3.01504	2.22012e-207	6.07758e-206
EPHA3	817	282	0.925029	0.305208	0.397861
RET	996	118	0.232118	5.14275e-69	7.50842e-68
NTRK1	824	289	0.948285	0.488431	0.583304
SMO	84	32	1.08115	0.73428	0.796076
TBX3	396	159	1.17979	0.115665	0.161341
ATR	793	249	0.801909	0.00418391	0.00796762
REL	140	17	0.242229	1.57834e-10	6.06414e-10
ABL1	126	43	0.909923	0.643973	0.723231
BRIP1	487	176	0.994094	0.96231	0.966724
NTRK3	178	59	0.870629	0.435068	0.526408
FLT3	210	61	0.718428	0.0308687	0.0504496
TSC1	476	107	0.507079	1.04426e-10	4.08379e-10
STAT3	172	50	0.719339	0.056331	0.0881178
CSF1R	213	83	1.12202	0.43249	0.526196
BRCA1	823	258	0.799905	0.00309758	0.00611144
FANCG	173	48	0.673882	0.021395	0.0360424
FGF19	1952	589	0.752738	9.0927e-09	3.11141e-08
FANCC	279	93	0.877847	0.318595	0.411036
NBN	545	236	1.34525	0.000776075	0.00178906
RAF1	366	79	0.481753	1.46693e-09	5.35429e-09
KDM6A	627	154	0.569034	3.14363e-10	1.18699e-09
FANCL	174	53	0.768922	0.11475	0.161092
KDR	832	228	0.659718	4.83631e-08	1.55758e-07
FGF14	213	47	0.496338	8.54068e-06	2.33801e-05
TGFBR2	153	67	1.36967	0.063616	0.0967493
FANCA	641	199	0.789067	0.00563758	0.010463
IKZF1	278	99	0.971453	0.851369	0.87948
DAXX	168	43	0.603554	0.00372584	0.00715754
TET2	2109	803	1.08303	0.0840298	0.121871
DIS3	125	55	1.38118	0.0769968	0.11471
PRKAR1A	97	27	0.677198	0.0909756	0.131077
BCOR	738	266	0.989881	0.908085	0.92498
FGF12	608	76	0.24845	3.78263e-40	3.45165e-39
ATRX	977	384	1.13991	0.0479199	0.0766019
EP300	998	324	0.84222	0.0116491	0.0202472
RAD51C	163	42	0.60904	0.0053882	0.0100856
RAD51B	130	49	1.06282	0.784237	0.827707
ALK	2139	106	0.0873492	4.38339e-270	1.91992e-268
ETV6	108	23	0.47481	0.00090083	0.00203383
IRS2	327	45	0.278899	1.0525e-19	5.76246e-19
KEAP1	8594	3561	1.28789	2.34281e-26	1.55477e-25
EZH2	228	72	0.810181	0.147556	0.201967
MDM2	2916	666	0.505533	2.07052e-57	2.51913e-56
CDK6	1080	158	0.296159	2.04268e-57	2.51913e-56
PBRM1	1413	410	0.712925	6.48673e-09	2.25491e-08
CDK8	88	23	0.621216	0.0585781	0.0897105
FBXW7	678	196	0.711861	4.87882e-05	0.00012424
PALB2	386	133	0.923028	0.490082	0.583304
GNAS	1700	648	1.08447	0.112859	0.159459
CIC	455	139	0.771327	0.0108896	0.0190786
PPP2R1A	76	28	1.02477	0.905557	0.92498
WT1	423	167	1.14704	0.17097	0.228307
MSH2	268	85	0.81526	0.12664	0.174428
SF3B1	818	358	1.37302	9.21792e-06	2.49225e-05
MSH6	354	120	0.900342	0.375238	0.472283
CTNNB1	2228	588	0.620036	6.23676e-24	3.59434e-23
MAP2K1	651	92	0.286235	1.11696e-36	9.78454e-36
MCL1	2137	704	0.858656	0.00106179	0.00237278
MAP2K4	511	134	0.622173	1.42365e-06	4.21324e-06
MITF	192	90	1.5522	0.00259474	0.00526155
SMARCA4	4951	1519	0.761624	6.84694e-18	3.65727e-17
ASXL1	1160	463	1.17039	0.00962637	0.0172801
RPTOR	176	61	0.931627	0.695054	0.772675
CEBPA	118	45	1.08306	0.701762	0.774639
AXIN1	79	25	0.813078	0.41505	0.507799
RAD54L	161	62	1.10042	0.566143	0.645757
FAS	212	46	0.485756	5.58877e-06	1.56915e-05
NRAS	718	55	0.143662	4.82516e-72	7.54792e-71
RB1	4921	780	0.307183	6.09655e-238	2.22524e-236
SDHB	56	19	0.902003	0.782	0.827707
CBL	475	143	0.75511	0.00469982	0.00887293
ERBB3	547	165	0.757021	0.00274409	0.00551336
HNF1A	65	20	0.780559	0.438786	0.52799
AURKA	620	146	0.538132	1.0401e-11	4.46633e-11
SOX2	820	53	0.11934	1.03861e-90	1.89546e-89
FGF10	2109	537	0.590442	5.31061e-27	3.63445e-26
BRAF	3822	564	0.286449	3.24599e-204	7.89859e-203
VHL	242	65	0.644097	0.0020274	0.00426925
KMT2A	74	24	0.843046	0.546344	0.636433
DNMT3A	3209	1215	1.07436	0.0569721	0.0883341
SMARCB1	271	73	0.646537	0.00121306	0.0026566
KMT2D	1705	333	0.417864	1.29728e-52	1.42052e-51
SPOP	125	52	1.25192	0.22646	0.300574
CARD11	118	46	1.12258	0.565656	0.645757
SRC	249	62	0.581293	0.000155943	0.000383725
AR	142	38	0.64127	0.0182158	0.0309246
TSC2	464	130	0.681928	0.000184026	0.000447796
SUFU	133	30	0.511014	0.000790583	0.00180352
HGF	1534	369	0.549112	3.00947e-25	1.88307e-24
PDCD1LG2	461	136	0.733517	0.00218135	0.00450676
NPM1	93	32	0.921432	0.747145	0.806033
CTNNA1	261	81	0.789764	0.0815879	0.119918
PTCH1	393	126	0.828049	0.0826284	0.120637
ESR1	102	25	0.569882	0.0131961	0.0227554
BAP1	663	198	0.745802	0.00054776	0.00127617
NOTCH1	1079	247	0.516276	1.72314e-21	9.67611e-21
CASP8	322	97	0.756292	0.02329	0.0383498
NOTCH3	731	201	0.663247	4.58608e-07	1.37582e-06
CUL4A	311	34	0.214451	2.81892e-24	1.6685e-23
CDK12	438	94	0.477873	2.23346e-11	9.4063e-11
MAP3K13	312	91	0.722234	0.00929468	0.0168226
NOTCH2	734	245	0.878839	0.10486	0.149119
CREBBP	911	226	0.575369	1.0823e-13	4.83721e-13
CDKN2C	82	25	0.770226	0.302303	0.396433
SDHA	289	100	0.929155	0.581337	0.659652
MTOR	253	77	0.767768	0.057276	0.0883341
SDHC	82	21	0.604398	0.0502439	0.0797348
BCL2	98	36	1.02005	0.916631	0.929362

## Sheet: Supplemental Table 6
Supplemental Table 6 : Patterns of gene co-occurrence and mutual exclusivity with KRAS in CRC
Only genes commonly targeted in all assays and altered in at least 50 cases were assessed.
OVERALL COHORT							MSS COHORT
Total number of cases = 48,905							Total number of cases = 44,859
Number of KRAS-altered cases = 24,265							Number of KRAS-altered cases = 22,747
Gene	#Gene-altered	#Gene and KRAS-altered	OR	P-value	P-value (FDR)		Gene	#Gene-altered	#Gene and KRAS-altered	OR	P-value	P-value (FDR)
BCL2L2	53	18	0.521879	0.0271623	0.0386686		BCL2L2	51	17	0.485658	0.0164468	0.0383759
CRKL	176	31	0.216096	1.49757e-18	1.02334e-17		CRKL	171	30	0.205779	2.21e-19	1.81e-18
STK11	340	130	0.626614	2.60327e-05	6.13414e-05		STK11	220	100	0.809232	0.120498	0.212842
MEN1	196	57	0.415035	6.44148e-09	2.16476e-08		AKT1	408	229	1.24609	0.0286267	0.060116
AKT1	526	271	1.08006	0.381038	0.417715		ARFRP1	1443	364	0.317003	1.46e-89	3.07e-88
ARFRP1	1487	373	0.3297	7.79963e-86	1.59892e-84		ARAF	74	31	0.700397	0.132175	0.231306
ARAF	108	40	0.596661	0.0091997	0.0146197		MLH1	84	41	0.926739	0.744317	0.84237
MLH1	578	256	0.805263	0.0106476	0.0166623		NKX2-1	61	26	0.721802	0.248678	0.36154
NKX2-1	67	27	0.685081	0.142584	0.173986		ROS1	155	64	0.682771	0.0195901	0.0446088
ROS1	175	68	0.644339	0.00494847	0.00845364		AXL	92	49	1.10796	0.67671	0.804391
AXL	140	64	0.854736	0.397427	0.431072		RAD51D	82	36	0.760382	0.225731	0.338597
RAD51D	116	42	0.575604	0.00388398	0.00680526		CDC73	219	104	0.878547	0.343798	0.477778
CDC73	318	135	0.747702	0.0112571	0.0173224		ZNF703	539	179	0.479244	1.9e-16	1.5e-15
ZNF703	558	182	0.48768	4.46046e-16	2.61256e-15		PIK3CA	7920	5361	2.35608	6.46e-248	3.05e-246
PIK3CA	9135	5875	2.09516	2.54909e-215	1.30641e-213		MAP3K1	308	190	1.56998	0.00012061	0.00037371
MAP3K1	506	269	1.15427	0.117714	0.148959		INPP4B	183	94	1.02681	0.882384	0.94756
INPP4B	294	134	0.849613	0.178422	0.213898		FGFR2	198	52	0.344724	3e-12	2.02e-11
FGFR2	251	66	0.360531	4.82554e-14	2.47309e-13		CDKN2A	1190	601	0.991669	0.906443	0.953418
CDKN2A	1398	666	0.921749	0.135611	0.168294		CDH1	371	186	0.977152	0.83495	0.901746
CBFB	81	29	0.565792	0.0141468	0.0211685		MYC	3419	1237	0.525269	1.24e-70	1.95e-69
CDH1	632	255	0.68352	2.66803e-06	7.01214e-06		NF2	103	45	0.753716	0.16751	0.276045
MYC	3581	1292	0.549156	2.5212e-64	3.44564e-63		ERBB2	2195	677	0.416155	6.16e-83	1.16e-81
NF2	146	62	0.74886	0.0970548	0.125207		FLCN	379	198	1.06394	0.57051	0.697599
ERBB2	2446	776	0.454404	2.62756e-75	4.89682e-74		IGF1R	121	35	0.394684	1.54e-06	5.95e-06
FLCN	890	336	0.610477	7.55643e-13	3.68826e-12		BRCA2	706	323	0.817204	0.00880464	0.0213343
IGF1R	149	42	0.397547	1.53552e-07	4.76942e-07		PIK3R1	1490	778	1.0644	0.246281	0.36154
BRCA2	1297	485	0.598496	3.15729e-19	2.31158e-18		ERBB4	286	140	0.931715	0.553692	0.688473
PIK3R1	1881	906	0.941404	0.204174	0.24194		BARD1	132	63	0.887243	0.541892	0.678262
ERBB4	332	151	0.84619	0.137098	0.168294		IDH2	91	53	1.35663	0.172345	0.276045
BARD1	279	107	0.630076	0.000186309	0.000402034		IDH1	266	145	1.16595	0.219124	0.331315
IDH2	109	57	1.11336	0.631852	0.667679		FGFR3	102	40	0.626494	0.0223471	0.0491118
IDH1	304	156	1.0708	0.565409	0.603692		KLHL6	61	27	0.771678	0.369945	0.510362
FGFR3	133	51	0.630787	0.011516	0.0174873		PIK3C2G	84	41	0.926739	0.744317	0.84237
KLHL6	73	28	0.631413	0.0607283	0.0808396		SMAD2	1414	984	2.27985	2.57e-48	2.55e-47
PIK3C2G	106	50	0.906463	0.628134	0.667189		BRD4	103	43	0.696086	0.0756761	0.147451
SMAD2	1550	1053	2.20369	1.47855e-49	1.59528e-48		FGFR4	71	28	0.632533	0.0583594	0.114895
BRD4	218	60	0.384093	3.55144e-11	1.54903e-10		SETD2	374	190	1.00381	1	1
FGFR4	82	29	0.555094	0.0107589	0.0167089		MDM4	73	39	1.11524	0.725527	0.834931
SETD2	723	295	0.696211	1.8473e-06	5.18761e-06		GATA3	66	32	0.914783	0.805616	0.88067
MDM4	88	46	1.11238	0.669949	0.700712		FGFR1	988	267	0.35238	9.17e-53	1.02e-51
GATA3	228	75	0.496215	3.65423e-07	1.08568e-06		MUTYH	891	497	1.23126	0.0023076	0.00601744
FGFR1	1035	280	0.369315	1.98735e-50	2.26337e-49		CCND1	486	191	0.626245	4.71e-07	1.93e-06
MUTYH	994	533	1.17796	0.0113229	0.0173224		CCND3	577	257	0.778199	0.00291437	0.00744345
CCND1	536	207	0.635796	3.37481e-07	1.0174e-06		CCND2	1193	702	1.40224	1.17e-08	5.98e-08
CCND3	628	271	0.768247	0.0011312	0.00210814		AKT2	309	168	1.15941	0.209156	0.318794
CCND2	1232	724	1.46098	7.56503e-11	2.98237e-10		KIT	147	57	0.614688	0.00379095	0.00955319
AKT2	341	181	1.14985	0.211365	0.247599		SPEN	148	79	1.11336	0.564504	0.697328
KIT	202	75	0.598437	0.000400499	0.000812893		PTEN	3301	1943	1.42734	1.85e-22	1.67e-21
SPEN	535	160	0.429499	1.56003e-20	1.33252e-19		APC	35862	19152	1.72224	1.3e-115	3.51e-114
PTEN	4017	2175	1.21863	2.20528e-09	7.53469e-09		ARID1A	2128	1006	0.865641	0.00118045	0.0032334
APC	38068	20247	1.92814	3.13037e-194	1.06954e-192		CTCF	234	155	1.91348	1.98e-06	7.33e-06
ARID1A	3584	1415	0.641554	1.30347e-36	1.33606e-35		KDM5C	141	63	0.784548	0.176904	0.280965
CTCF	613	292	0.922786	0.329508	0.367115		ZNF217	1515	422	0.363507	2.65e-75	4.56e-74
KDM5C	259	91	0.548344	2.6461e-06	7.01214e-06		CDKN1B	265	128	0.907705	0.459767	0.601441
ZNF217	1586	442	0.38106	1.14207e-71	1.95104e-70		NFKBIA	111	42	0.590948	0.0075606	0.0185578
CDKN1B	376	155	0.710346	0.0010936	0.00205676		PTPN11	192	63	0.47328	6.77e-07	2.66e-06
HRAS	66	21	0.473423	0.00432023	0.00750548		BCORL1	490	282	1.32191	0.0023242	0.00601744
NFKBIA	136	47	0.535351	0.000543833	0.001093		RICTOR	472	169	0.538759	6.83e-11	4.03e-10
TNFRSF14	55	15	0.380412	0.00102798	0.00196949		XPO1	128	65	1.00295	1	1
PTPN11	227	72	0.470123	5.30542e-08	1.72637e-07		EMSY	115	33	0.39032	2.14e-06	7.79e-06
BCORL1	1242	498	0.672988	1.02705e-11	4.7851e-11		MYCL	125	52	0.691739	0.0483766	0.0983138
RICTOR	505	180	0.559135	2.23898e-10	8.34529e-10		MET	453	162	0.537869	1.38e-10	7.88e-10
XPO1	143	70	0.973647	0.933297	0.942956		U2AF1	88	62	2.32165	0.00024109	0.0006904
EMSY	159	45	0.399724	6.5564e-08	2.1001e-07		AMER1	2797	2142	3.40545	7.93e-185	3e-183
MYCL	131	56	0.757647	0.136626	0.168294		CCNE1	297	106	0.537325	1.86e-07	7.99e-07
MET	486	170	0.543088	7.17867e-11	2.88554e-10		JAK2	174	81	0.846106	0.287911	0.409136
U2AF1	102	67	1.94648	0.00139731	0.00251272		NF1	851	291	0.498724	1.38e-22	1.31e-21
AMER1	3300	2359	2.7121	1.75234e-153	5.13185e-152		CDK4	74	37	0.972039	0.908018	0.953418
CCNE1	313	115	0.587831	5.12734e-06	1.29766e-05		CHEK2	596	332	1.22576	0.0149141	0.0352346
JAK2	203	93	0.857976	0.291773	0.328645		EPHB1	187	101	1.14227	0.379759	0.518924
JAK3	97	32	0.499256	0.00107183	0.00203449		STAG2	209	103	0.94432	0.728908	0.834931
NF1	1232	417	0.511163	1.48372e-29	1.44839e-28		MRE11	116	65	1.23962	0.265331	0.382806
JAK1	248	71	0.40559	1.90992e-11	8.5116e-11		EGFR	1022	164	0.179894	8.03e-121	2.53e-119
CDK4	81	41	1.04091	0.911618	0.92976		RNF43	1307	380	0.388262	3.15e-58	3.97e-57
CHEK2	743	384	1.08755	0.267412	0.307974		FGF6	1087	647	1.44198	4.11e-09	2.16e-08
CHEK1	120	44	0.587146	0.00454545	0.00783039		FGF4	389	146	0.581364	1.78e-07	7.81e-07
EPHB1	252	118	0.893689	0.377446	0.416002		FGF3	410	162	0.632372	5.82e-06	2.04e-05
RAD51	72	28	0.645789	0.0767741	0.100246		PAX5	170	84	0.94929	0.758874	0.853734
STAG2	273	120	0.795423	0.068444	0.0905227		TP53	34960	15921	0.376463	0	0
MRE11	283	119	0.735527	0.0121512	0.0183162		CDKN2B	674	319	0.871708	0.0806664	0.14947
EGFR	1157	202	0.208196	1.36453e-117	3.49661e-116		CD274	114	50	0.758911	0.159456	0.266701
RNF43	2914	683	0.290913	4.78077e-196	1.96012e-194		TNFAIP3	50	25	0.972054	1	1
CD79A	162	47	0.413876	1.38568e-07	4.37024e-07		KDM5A	867	554	1.73855	3.7e-15	2.8e-14
FGF6	1135	671	1.48179	9.44876e-11	3.58703e-10		PRDM1	114	54	0.874578	0.511933	0.653752
FGF4	402	150	0.601977	8.14879e-07	2.35282e-06		FGF23	1145	669	1.37732	1.3e-07	5.84e-07
FGF3	433	167	0.63501	4.16139e-06	1.06636e-05		FLT1	69	33	0.890919	0.718036	0.83257
PAX5	386	138	0.562563	3.87107e-08	1.27995e-07		PDGFRB	190	88	0.838034	0.244732	0.36154
TP53	36998	16681	0.468004	8.53909e-276	5.83504e-274		PDGFRA	180	76	0.709398	0.0248567	0.0531244
CDKN2B	713	333	0.888326	0.121905	0.153316		PMS2	149	71	0.884485	0.461423	0.601441
DDR2	72	28	0.645789	0.0767741	0.100246		SMAD4	7644	4542	1.52896	4.48e-63	6.05e-62
CD274	129	53	0.707507	0.0529047	0.0713517		MED12	148	100	2.0297	4.69e-05	0.00015537
TNFAIP3	171	61	0.562015	0.000293322	0.000601309		ATM	1988	1128	1.28936	4.02e-08	1.9e-07
KDM5A	925	579	1.71637	1.49253e-15	8.26941e-15		EPHA3	291	139	0.888263	0.317992	0.44851
PRDM1	188	79	0.735109	0.0405664	0.05619		RET	202	76	0.58495	0.00022769	0.00066341
FGF23	1189	693	1.43108	1.35812e-09	4.71888e-09		NTRK1	106	42	0.637261	0.0250163	0.0531244
FLT1	102	45	0.801306	0.276955	0.317183		SMO	62	28	0.800294	0.446013	0.589759
PDGFRB	208	93	0.820506	0.164814	0.199025		TBX3	409	262	1.74109	5.23e-08	2.41e-07
PDGFRA	218	90	0.712927	0.0144495	0.0213104		ATR	313	143	0.816541	0.0786467	0.148642
PMS2	376	141	0.606989	2.25611e-06	6.16669e-06		REL	70	19	0.361616	9.81e-05	0.00031089
SMAD4	8145	4777	1.54819	1.59808e-71	2.52004e-70		ABL1	60	33	1.18838	0.521199	0.661118
MED12	230	125	1.20996	0.165045	0.199025		BRIP1	235	104	0.770683	0.0497201	0.0999691
ATM	2578	1310	1.05189	0.217047	0.25281		NTRK3	149	74	0.95899	0.806116	0.88067
EPHA3	340	150	0.800441	0.0440015	0.060539		FLT3	3453	1729	0.972839	0.44622	0.589759
RET	293	92	0.462748	3.38443e-10	1.21721e-09		TSC1	169	84	0.960502	0.817409	0.887875
NTRK1	192	51	0.365959	9.26984e-11	3.5855e-10		CSF1R	69	30	0.747424	0.278089	0.398173
SMO	191	64	0.510434	8.29918e-06	2.0498e-05		BRCA1	455	172	0.58769	3.02e-08	1.46e-07
TBX3	551	309	1.30042	0.00233491	0.00412635		FANCG	97	49	0.992319	1	1
ATR	703	260	0.591602	1.38918e-11	6.3285e-11		FGF19	429	164	0.598698	2.36e-07	9.92e-07
REL	82	26	0.470894	0.00124166	0.00229316		FANCC	149	61	0.672954	0.0173313	0.0399465
ABL1	120	53	0.802839	0.236283	0.273661		NBN	229	106	0.836971	0.185547	0.292236
BRIP1	354	144	0.694499	0.000761326	0.00151526		RAF1	240	85	0.531327	1.97e-06	7.33e-06
NTRK3	199	91	0.855071	0.286956	0.325005		KDM6A	391	190	0.918202	0.416498	0.562273
FLT3	3581	1787	1.01241	0.728473	0.750437		FANCL	79	30	0.594619	0.0244055	0.0530188
TSC1	281	116	0.712521	0.00582664	0.00963274		KDR	196	89	0.807804	0.152058	0.256598
STAT3	57	19	0.507341	0.0164639	0.0239369		FGF14	933	563	1.4913	2.85e-09	1.54e-08
CSF1R	110	41	0.602715	0.00987457	0.0155714		TGFBR2	326	201	1.56813	7.5e-05	0.00024432
BRCA1	656	235	0.562585	8.35744e-13	3.98436e-12		FANCA	277	134	0.910376	0.469551	0.607844
FANCG	156	67	0.763791	0.108488	0.138136		IKZF1	113	60	1.10074	0.638392	0.773436
FGF19	444	168	0.61544	6.37126e-07	1.86587e-06		TET2	656	349	1.10671	0.208117	0.318794
FANCC	219	79	0.571612	5.94106e-05	0.000133837		DIS3	60	25	0.69401	0.196033	0.3062
NBN	534	181	0.51707	1.78055e-13	8.90274e-13		PRKAR1A	72	36	0.97204	0.906809	0.953418
RAF1	287	99	0.532828	2.91286e-07	8.91247e-07		BCOR	560	354	1.68107	2.22e-09	1.23e-08
KDM6A	556	248	0.815756	0.0189063	0.0272943		FGF12	80	24	0.415991	0.00019613	0.00059789
FANCL	106	33	0.458304	0.000132169	0.00029134		ATRX	352	177	0.983062	0.914783	0.955216
KDR	228	97	0.750906	0.0336383	0.0472319		EP300	480	279	1.35365	0.0011068	0.00307625
FGF14	982	589	1.53487	5.17714e-11	2.16595e-10		RAD51C	93	36	0.613336	0.022219	0.0491118
TGFBR2	692	316	0.85148	0.0386244	0.0538639		RAD51B	123	64	1.05462	0.787081	0.869931
FANCA	410	175	0.754418	0.0054178	0.00917891		ALK	186	69	0.571982	0.00022133	0.00066341
IKZF1	185	78	0.7394	0.0465242	0.0631621		ETV6	72	36	0.97204	0.906809	0.953418
DAXX	81	31	0.629108	0.0451593	0.0617177		IRS2	1565	843	1.14019	0.0116514	0.0278749
TET2	991	440	0.807397	0.000940494	0.00181888		KEAP1	105	51	0.917895	0.696442	0.8193
DIS3	73	29	0.668881	0.101119	0.129559		EZH2	179	75	0.700033	0.0200627	0.0451411
PRKAR1A	101	48	0.919498	0.691397	0.71584		MDM2	155	61	0.629828	0.00479263	0.0119185
BCOR	1077	497	0.867424	0.0225581	0.0323386		CDK6	335	136	0.66232	0.00022816	0.00066341
FGF12	105	30	0.405447	1.36618e-05	3.2566e-05		PBRM1	499	235	0.863896	0.10528	0.189504
ATRX	559	228	0.696616	2.93055e-05	6.82686e-05		CDK8	3384	1659	0.929769	0.0433282	0.0890111
EP300	883	383	0.774275	0.000184744	0.000402034		FBXW7	4233	2609	1.63445	7.82e-51	8.22e-50
RAD51C	122	47	0.635646	0.0143948	0.0213104		PALB2	183	95	1.04962	0.767303	0.854845
RAD51B	145	71	0.974212	0.933756	0.942956		GNAS	2795	1226	0.74588	7.86e-14	5.71e-13
ALK	244	84	0.531492	1.76749e-06	5.03244e-06		CIC	157	80	1.00999	1	1
ETV6	79	37	0.894406	0.653458	0.686969		PPP2R1A	268	153	1.29528	0.037248	0.0773613
IRS2	1617	875	1.20486	0.000243615	0.000514857		WT1	126	68	1.1401	0.476621	0.612798
KEAP1	193	77	0.673014	0.0074907	0.0120913		MSH2	133	58	0.751111	0.117676	0.209818
EZH2	254	97	0.625887	0.000254726	0.000532845		SF3B1	258	143	1.21009	0.134139	0.232589
MDM2	161	62	0.635009	0.00556843	0.00935678		MSH6	202	99	0.934046	0.672299	0.804206
CDK6	346	138	0.671849	0.000290922	0.000601309		CTNNB1	1642	1016	1.60471	1.98e-20	1.7e-19
PBRM1	780	334	0.757109	0.000128499	0.00028633		MAP2K1	540	97	0.209478	9.98e-57	1.18e-55
CDK8	3500	1716	0.974979	0.472032	0.509298		MCL1	208	82	0.631297	0.00133142	0.00354421
FBXW7	5187	2952	1.38848	1.00405e-28	9.35592e-28		MAP2K4	1139	508	0.777631	2.97e-05	0.00010037
PALB2	323	136	0.737038	0.00729502	0.0118689		MITF	102	51	0.972021	0.921206	0.956637
GNAS	3199	1365	0.74122	4.21208e-16	2.53964e-15		SMARCA4	420	216	1.02955	0.768908	0.854845
CIC	643	207	0.477652	2.69972e-19	2.04979e-18		ASXL1	1006	589	1.38296	5.26e-07	2.12e-06
PPP2R1A	357	187	1.11791	0.312871	0.350484		AXIN1	58	29	0.972049	1	1
WT1	194	90	0.878307	0.38833	0.423445		RAD54L	104	57	1.17936	0.432849	0.580202
MSH2	494	215	0.780574	0.00663698	0.0108846		FAS	340	186	1.17551	0.141842	0.241514
SF3B1	307	152	0.995774	1	1		NRAS	1989	144	0.0699825	0	0
MSH6	1024	386	0.608132	9.92813e-15	5.21863e-14		RB1	445	207	0.844049	0.0779667	0.148642
CTNNB1	2013	1193	1.50205	8.23652e-19	5.82237e-18		CBL	131	61	0.846691	0.381642	0.518924
MAP2K1	599	108	0.219886	7.7669e-59	9.95134e-58		ERBB3	790	464	1.39157	5.83e-06	2.04e-05
MCL1	226	88	0.646253	0.00133803	0.0024274		AURKA	1523	437	0.379235	2.49e-70	3.62e-69
MAP2K4	1328	573	0.765123	1.90059e-06	5.26516e-06		SOX2	69	17	0.317287	1.62e-05	5.58e-05
MITF	110	55	1.01549	1	1		FGF10	246	72	0.400344	9.62e-12	6.27e-11
SMARCA4	752	309	0.704534	2.43791e-06	6.57594e-06		BRAF	3566	352	0.0924191	0	0
ASXL1	2115	945	0.812888	3.70266e-06	9.60816e-06		VHL	164	72	0.760002	0.0853398	0.155089
RPTOR	56	25	0.818728	0.504864	0.54187		KMT2A	50	23	0.827898	0.572105	0.697599
CEBPA	59	12	0.258898	5.24401e-06	1.311e-05		DNMT3A	892	478	1.12498	0.0845397	0.155089
AXIN1	124	47	0.619085	0.00909451	0.0145654		SMARCB1	186	91	0.930878	0.659508	0.79393
RAD54L	147	70	0.922918	0.679749	0.707353		KMT2D	569	271	0.882611	0.13997	0.240494
FAS	425	214	1.03016	0.770221	0.789476		CARD11	131	56	0.725146	0.0797237	0.149186
NRAS	2066	154	0.075924	0	0		SRC	1421	335	0.289395	1.92e-100	4.54e-99
RB1	620	257	0.715922	4.33144e-05	9.97692e-05		AR	116	61	1.07834	0.710644	0.829085
CBL	161	69	0.760911	0.0971121	0.125207		TSC2	341	143	0.700176	0.00130623	0.00352682
ERBB3	976	553	1.33517	9.16854e-06	2.23756e-05		SUFU	65	37	1.285	0.32389	0.453446
HNF1A	299	74	0.331934	1.71321e-18	1.13293e-17		HGF	376	153	0.66469	9.87e-05	0.00031089
AURKA	1568	450	0.397552	1.70518e-65	2.49687e-64		PDCD1LG2	90	39	0.742918	0.171007	0.276045
SOX2	71	17	0.319203	1.28519e-05	3.09959e-05		CTNNA1	352	117	0.481306	4.26e-11	2.6e-10
FGF10	258	76	0.422226	4.94732e-11	2.11292e-10		PTCH1	159	80	0.984334	0.936812	0.967527
BRAF	4805	401	0.0772109	0	0		ESR1	138	62	0.79245	0.200736	0.310976
VHL	211	87	0.711421	0.0156391	0.0229002		BAP1	124	59	0.882047	0.529246	0.666851
KMT2A	70	30	0.761296	0.282627	0.32188		NOTCH1	291	131	0.794712	0.0523936	0.104236
DNMT3A	1137	539	0.913342	0.133564	0.166955		CASP8	240	125	1.05693	0.697922	0.8193
SMARCB1	359	149	0.718762	0.00209702	0.00373817		NOTCH3	255	103	0.657163	0.00105606	0.00297903
KMT2D	1913	617	0.46996	3.6844e-55	4.44296e-54		CUL4A	1894	1103	1.37363	2.04e-11	1.28e-10
CARD11	199	75	0.61299	0.000805801	0.00158836		CDK12	314	110	0.521851	2.26e-08	1.12e-07
SRC	1470	344	0.300308	3.2197e-97	7.33375e-96		MAP3K13	137	61	0.779635	0.170716	0.276045
AR	170	78	0.86048	0.356707	0.39527		NOTCH2	243	114	0.858341	0.247126	0.36154
TSC2	504	180	0.560884	2.8858e-10	1.05641e-09		CREBBP	481	259	1.13564	0.169236	0.276045
SUFU	200	73	0.58243	0.000214085	0.000457161		SDHA	105	44	0.700596	0.0784848	0.148642
HGF	405	160	0.660918	5.02385e-05	0.000114432		MTOR	567	374	1.8985	1.77e-13	1.24e-12
PDCD1LG2	98	42	0.761177	0.189679	0.22607
CTNNA1	503	154	0.444555	4.61452e-18	2.86659e-17
PTCH1	700	229	0.48889	1.17905e-19	9.66817e-19
ESR1	175	72	0.708969	0.0278444	0.0393662
BAP1	203	77	0.619348	0.000910115	0.00177689
NOTCH1	612	227	0.594933	4.00343e-10	1.415e-09
CASP8	751	263	0.542302	5.11279e-16	2.91145e-15
NOTCH3	663	215	0.482744	2.26735e-19	1.78772e-18
CUL4A	1997	1164	1.44006	2.31152e-15	1.24701e-14
CDK12	638	188	0.419739	2.97516e-25	2.65177e-24
MAP3K13	212	85	0.678509	0.00581701	0.00963274
NOTCH2	415	173	0.723956	0.00132618	0.00242738
CREBBP	1171	435	0.592868	3.99471e-18	2.55911e-17
SDHA	177	75	0.745872	0.0595447	0.0797821
MTOR	656	409	1.69314	5.39377e-11	2.21145e-10
BCL6	63	26	0.713255	0.207918	0.24496
BAP1	663	198	0.745802	0.00054776	0.00127617
NOTCH1	1079	247	0.516276	1.72314e-21	9.67611e-21
CASP8	322	97	0.756292	0.02329	0.0383498
NOTCH3	731	201	0.663247	4.58608e-07	1.37582e-06
CUL4A	311	34	0.214451	2.81892e-24	1.6685e-23
CDK12	438	94	0.477873	2.23346e-11	9.4063e-11
MAP3K13	312	91	0.722234	0.00929468	0.0168226
NOTCH2	734	245	0.878839	0.10486	0.149119
CREBBP	911	226	0.575369	1.0823e-13	4.83721e-13
CDKN2C	82	25	0.770226	0.302303	0.396433
SDHA	289	100	0.929155	0.581337	0.659652
MTOR	253	77	0.767768	0.057276	0.0883341
SDHC	82	21	0.604398	0.0502439	0.0797348
BCL2	98	36	1.02005	0.916631	0.929362

## Sheet: Supplemental Table 7
Supplemental Table 7 : Patterns of gene co-occurrence and mutual exclusivity with KRAS in PDAC
Only genes commonly targeted in all assays and altered in at least 50 cases were assessed.
Total number of cases = 19,386
Number of KRAS-altered cases = 17,850
Gene	#Gene-altered	#Gene and KRAS-altered	OR	P-value	P-value (FDR)
CRKL	130	112	0.532491	0.020658	0.0345284
STK11	540	480	0.679793	0.00750691	0.0148047
MEN1	57	29	0.0876414	1.8333e-16	1.3406e-15
MLH1	60	49	0.381618	0.00689637	0.0139117
AXL	121	115	1.65351	0.308359	0.37741
ZNF703	304	291	1.94156	0.0137269	0.0243341
PIK3CA	562	460	0.371884	1.41343e-15	9.18727e-15
FGFR2	82	16	0.0199823	6.90938e-58	2.02099e-56
CDKN2A	10352	9845	2.4961	6.06659e-63	2.36597e-61
CDH1	57	39	0.184661	2.13978e-07	8.07594e-07
MYC	1014	925	0.88857	0.30967	0.37741
NF2	100	82	0.389202	0.00105923	0.00269413
ERBB2	428	327	0.265137	5.20475e-24	6.08956e-23
FLCN	58	47	0.366001	0.00529667	0.0114761
BRCA2	589	531	0.781301	0.087744	0.123687
PIK3R1	72	54	0.2559	9.08903e-06	2.65854e-05
ERBB4	140	129	1.0092	1	1
FGFR3	89	74	0.42212	0.00472803	0.0106381
SMAD2	78	74	1.5944	0.525758	0.609046
SETD2	165	152	1.00618	1	1
FGFR1	304	286	1.37323	0.237796	0.299163
MUTYH	305	281	1.00763	1	1
CCND1	264	234	0.666826	0.0497905	0.0756557
CCND3	349	327	1.28423	0.316233	0.381436
CCND2	143	112	0.306541	2.09177e-07	8.07594e-07
AKT2	780	763	3.98995	3.91199e-12	2.17954e-11
SPEN	58	49	0.467034	0.0460302	0.0718072
PTEN	300	206	0.179105	1.34875e-32	2.63006e-31
APC	239	169	0.200178	1.20187e-22	1.27835e-21
ARID1A	1614	1427	0.626819	6.31226e-08	2.63762e-07
CTCF	52	44	0.471976	0.0643132	0.094058
KDM5C	57	49	0.525757	0.132267	0.173879
ZNF217	123	103	0.439928	0.00202305	0.00493117
NFKBIA	85	67	0.317738	9.85058e-05	0.000274409
BCORL1	105	80	0.272099	4.81545e-07	1.76065e-06
RICTOR	91	76	0.433577	0.00560901	0.0119319
MYCL	82	71	0.553641	0.0955383	0.133071
MET	111	80	0.218563	3.19292e-10	1.62422e-09
U2AF1	331	322	3.11688	0.000121079	0.000329449
AMER1	101	92	0.879003	0.710022	0.791167
CCNE1	569	528	1.11146	0.581255	0.666733
JAK2	68	61	0.74901	0.494731	0.578836
NF1	202	158	0.302828	5.42499e-10	2.64468e-09
CDK4	156	137	0.617533	0.0529976	0.0794964
CHEK2	256	237	1.07435	0.907074	0.956105
GID4	54	53	4.57128	0.126322	0.167951
EPHB1	55	48	0.588955	0.203369	0.261474
EGFR	105	66	0.142453	4.00997e-17	3.12778e-16
RNF43	1012	969	1.99304	2.07858e-06	7.36952e-06
FGF6	142	114	0.346172	5.70281e-06	1.75587e-05
FGF4	225	195	0.55446	0.00575557	0.012025
FGF3	234	204	0.580347	0.00983905	0.017987
PAX5	74	69	1.18822	1	1
TP53	14950	14239	4.57548	3.15183e-166	1.84382e-164
CDKN2B	5262	4950	1.50537	1.42505e-10	7.57867e-10
KDM5A	246	210	0.496032	0.000315002	0.000837618
FGF23	143	114	0.334014	2.16907e-06	7.46416e-06
PMS2	64	54	0.463048	0.0332634	0.0533126
SMAD4	5035	4804	2.08029	8.80254e-27	1.28737e-25
ATM	753	657	0.573198	3.4e-06	1.1055e-05
EPHA3	123	111	0.79469	0.4039	0.482207
RET	66	40	0.130437	1.41437e-12	8.27406e-12
NTRK1	86	60	0.195875	1.30336e-09	6.09971e-09
ATR	89	76	0.500939	0.0282813	0.0459571
BRIP1	91	82	0.783018	0.437064	0.51653
BRCA1	242	216	0.711388	0.117735	0.162058
FANCG	51	45	0.644482	0.294331	0.366349
FGF19	237	209	0.638067	0.038327	0.0605981
FANCC	72	66	0.946356	0.826591	0.910378
NBN	92	86	1.23452	0.845622	0.91609
RAF1	87	32	0.0483597	5.76024e-39	1.3479e-37
KDM6A	758	734	2.70168	4.61671e-08	2.00057e-07
TGFBR2	212	198	1.21943	0.607915	0.683904
FANCA	109	100	0.955869	0.858377	0.921377
TET2	330	298	0.797972	0.217952	0.277178
BCOR	269	232	0.533496	0.000900198	0.00234051
FGF12	77	72	1.24009	0.832568	0.910378
EP300	112	95	0.478092	0.00798528	0.0149861
RAD51C	50	45	0.773884	0.594605	0.675425
KEAP1	145	124	0.504666	0.00764143	0.0148047
MDM2	316	245	0.28715	5.07202e-16	3.49075e-15
CDK6	461	425	1.01626	1	1
PBRM1	203	150	0.237128	3.95981e-15	2.43841e-14
FBXW7	229	190	0.412972	5.50942e-06	1.74217e-05
PALB2	135	115	0.491514	0.0059235	0.0121588
GNAS	615	493	0.329202	9.70288e-22	9.46031e-21
CIC	73	63	0.540496	0.0788442	0.113886
MSH2	73	61	0.435494	0.0141293	0.0246735
SF3B1	390	372	1.79494	0.0133696	0.0240652
MSH6	95	83	0.593291	0.122735	0.165057
CTNNB1	144	97	0.1731	1.01991e-17	9.1792e-17
MAP2K1	70	38	0.100269	1.91556e-17	1.60086e-16
MCL1	132	102	0.288506	1.08835e-07	4.39093e-07
MAP2K4	541	513	1.59363	0.0151569	0.0260788
SMARCA4	385	345	0.737104	0.0851966	0.121561
ASXL1	204	180	0.641766	0.0494947	0.0756557
NRAS	83	37	0.0672811	3.41918e-29	5.71491e-28
RB1	410	370	0.791648	0.165431	0.215061
CBL	76	70	1.00394	1	1
ERBB3	183	151	0.400983	2.18338e-05	6.23061e-05
AURKA	85	70	0.399213	0.00347986	0.00830905
BRAF	401	100	0.0231154	2.93636e-251	3.43554e-249
DNMT3A	638	600	1.37117	0.0623014	0.0922692
SMARCB1	72	54	0.2559	9.08903e-06	2.65854e-05
KMT2D	628	580	1.04111	0.880519	0.936552
TSC2	55	39	0.208018	3.40154e-06	1.1055e-05
HGF	202	175	0.553355	0.00806944	0.0149861
PTCH1	58	46	0.328129	0.0017034	0.00424039
BAP1	147	91	0.135424	1.23846e-24	1.60999e-23
NOTCH1	96	80	0.427687	0.00381624	0.0087549
CASP8	58	48	0.411459	0.0231735	0.0381874
NOTCH3	110	92	0.436911	0.00363286	0.0085009
CDK12	58	47	0.366001	0.00529667	0.0114761
MAP3K13	52	43	0.409708	0.0198821	0.0337132
NOTCH2	75	62	0.408339	0.00771867	0.0148047
CREBBP	92	66	0.215535	6.41942e-09	2.88874e-08
SDHA	51	44	0.539754	0.12074	0.164263

## Sheet: Supplemental Table 8
Supplemental Table 8 : Patterns of gene co-occurrence and mutual exclusivity with KRAS in Endometrial cancers
Only genes commonly targeted in all assays and altered in at least 50 cases were assessed.
OVERALL COHORT							MSS COHORT
Total number of cases = 14,375							Total number of cases = 11,592
Number of KRAS-altered cases = 2,736							Number of KRAS-altered cases = 1,891
Gene	#Gene-altered	#Gene and KRAS-altered	OR	P-value	P-value (FDR)		Gene	#Gene-altered	#Gene and KRAS-altered	OR	P-value	P-value (FDR)
CRKL	123	7	0.254802	3.97747e-05	0.000212132		CRKL	113	7	0.336323	0.00193467	0.00928639
STK11	166	45	1.59181	0.00965355	0.0235976		STK11	93	14	0.908452	0.88785	0.961281
MEN1	97	28	1.73378	0.0187276	0.042806		AKT1	447	58	0.757459	0.050338	0.122859
AKT1	519	80	0.76845	0.0349077	0.0698155		ARFRP1	173	17	0.555048	0.0170799	0.0523299
ARFRP1	182	19	0.492342	0.00222297	0.00711351		AKT3	77	16	1.34855	0.279542	0.447268
AKT3	97	20	1.10571	0.69694	0.784002		ARAF	138	11	0.441087	0.00526762	0.0194497
ARAF	154	15	0.456085	0.00256108	0.00777155		ROS1	62	9	0.870531	0.863167	0.960702
MLH1	184	54	1.7825	0.000626039	0.00239528		AXL	131	16	0.711309	0.234346	0.387883
ROS1	73	13	0.921331	0.881893	0.902403		CDC73	107	12	0.645763	0.187578	0.329406
AXL	158	21	0.649385	0.0666307	0.122156		ZNF703	257	32	0.724958	0.10419	0.225943
CDC73	168	30	0.923953	0.767101	0.814254		PIK3CA	4416	737	1.04538	0.393112	0.54431
ZNF703	270	35	0.628829	0.00962175	0.0235976		MAP3K1	238	29	0.707343	0.0916258	0.20943
PIK3CA	5962	1248	1.23209	1.21125e-06	7.89555e-06		INPP4B	68	10	0.883884	0.869321	0.960702
MAP3K1	430	79	0.956193	0.755477	0.810755		FGFR2	613	39	0.334842	4.17832e-14	1.0028e-12
INPP4B	141	32	1.25183	0.280442	0.391728		CDKN2A	482	109	1.52967	0.000247367	0.00169623
FGFR2	1078	88	0.357469	8.36895e-25	2.45489e-23		CBFB	52	6	0.668089	0.452365	0.594954
CDKN2A	573	132	1.28717	0.014474	0.0335187		CDH1	114	16	0.83618	0.610239	0.777114
CBFB	73	8	0.522175	0.0983769	0.169748		MYC	1069	112	0.575228	1.4621e-08	1.91403e-07
CDH1	199	40	1.07124	0.715952	0.792325		NF2	116	3	0.134825	3.36932e-06	3.18649e-05
MYC	1183	138	0.538497	1.56195e-12	1.83269e-11		ERBB2	1232	107	0.457216	3.04243e-16	1.46037e-14
NF2	138	11	0.365909	0.000428548	0.00188561		IGF1R	82	5	0.331355	0.00992404	0.0324787
ERBB2	1370	132	0.42588	2.26678e-23	5.69934e-22		BRCA2	247	38	0.931364	0.793861	0.914528
FLCN	287	84	1.78437	2.56234e-05	0.000145475		PIK3R1	2062	321	0.934802	0.324166	0.496594
IGF1R	91	7	0.352846	0.00443843	0.0125994		ERBB4	100	8	0.443741	0.0205646	0.0592259
BRCA2	527	123	1.30905	0.0127405	0.0303016		FGFR3	178	15	0.467873	0.00287523	0.0129386
PIK3R1	3030	574	0.992687	0.896416	0.911961		SMAD2	63	9	0.854322	0.863884	0.960702
ERBB4	126	13	0.486963	0.0116352	0.0280521		BRD4	99	11	0.639162	0.173791	0.308962
BARD1	88	23	1.50955	0.101064	0.172691		SETD2	110	28	1.76304	0.0131913	0.0422123
FGFR3	196	21	0.506696	0.00235231	0.00726328		MDM4	120	25	1.35471	0.173106	0.308962
SMAD2	109	22	1.07634	0.714674	0.792325		FGFR1	369	37	0.56318	0.000564885	0.00338931
BRD4	233	48	1.1056	0.555715	0.693658		MUTYH	185	35	1.20074	0.317144	0.491062
SETD2	320	98	1.91051	5.25298e-07	3.55699e-06		CCND1	302	73	1.66087	0.000359492	0.00235304
MDM4	144	30	1.1208	0.59353	0.721558		CCND3	81	6	0.408531	0.0329907	0.0879752
GATA3	109	35	2.02515	0.00125779	0.00442744		CCND2	75	42	6.6548	4.28496e-15	1.54259e-13
FGFR1	403	47	0.553964	7.99466e-05	0.000402017		AKT2	571	50	0.478543	1.04516e-07	1.15771e-06
MUTYH	242	53	1.19674	0.24814	0.355062		KIT	107	14	0.770573	0.43075	0.58517
CCND1	687	223	2.13718	9.74963e-18	1.71593e-16		SPEN	140	22	0.955945	0.908852	0.976677
CCND3	100	7	0.318451	0.00120764	0.00433764		PTEN	3603	652	1.20368	0.000559942	0.00338931
CCND2	81	43	4.87466	6.63307e-12	7.29638e-11		APC	267	53	1.27834	0.130836	0.249345
AKT2	588	53	0.409997	9.32361e-12	9.65268e-11		ARID1A	2558	547	1.55633	1.86369e-14	5.36744e-13
KIT	131	19	0.719718	0.218312	0.320191		CTCF	489	96	1.26669	0.0453415	0.116593
SPEN	387	101	1.52155	0.000612124	0.00239528		KDM5C	79	21	1.86708	0.0205583	0.0592259
PTEN	5978	1394	1.59868	4.98079e-28	2.19155e-26		ZNF217	234	20	0.473883	0.000642699	0.00370195
APC	508	121	1.34534	0.00674625	0.01799		NFKBIA	77	9	0.677447	0.352088	0.515324
ARID1A	4792	1271	2.00028	9.95249e-57	8.75819e-55		PTPN11	58	8	0.820053	0.722931	0.866732
CTCF	1547	417	1.67232	7.59834e-16	1.0287e-14		BCORL1	88	18	1.32223	0.309349	0.48952
KDM5C	227	66	1.76227	0.000225753	0.00101878		RICTOR	175	14	0.441963	0.00183668	0.00928639
ZNF217	252	23	0.422404	1.56958e-05	9.52571e-05		XPO1	62	11	1.10711	0.7308	0.866732
CDKN1B	89	27	1.86105	0.00958894	0.0235976		MYCN	221	41	1.17226	0.358248	0.515878
HRAS	76	17	1.22715	0.463667	0.591344		EMSY	200	18	0.502637	0.00360908	0.0144363
NFKBIA	90	12	0.652943	0.180291	0.282421		MYCL	100	10	0.567724	0.101697	0.225299
PTPN11	87	16	0.958409	1	1		MET	122	8	0.357287	0.00190407	0.00928639
BCORL1	534	151	1.71673	1.46432e-07	1.07384e-06		U2AF1	199	68	2.72498	6.67523e-10	9.61234e-09
RICTOR	189	18	0.444135	0.000503221	0.00210874		AMER1	80	22	1.95703	0.00962342	0.0322273
XPO1	72	14	1.02697	0.881024	0.902403		CCNE1	1540	190	0.690962	3.54054e-06	3.18649e-05
MYCN	245	49	1.06466	0.681858	0.784002		JAK2	73	10	0.813313	0.63538	0.788748
EMSY	213	19	0.412551	6.50857e-05	0.000336914		NF1	562	57	0.565957	2.3431e-05	0.000198474
MYCL	106	10	0.441084	0.00889873	0.0226982		CDK4	84	13	0.938892	1	1
MET	139	12	0.39932	0.0010168	0.00372825		CHEK2	222	45	1.31168	0.118322	0.243406
U2AF1	219	73	2.1579	5.25464e-07	3.55699e-06		EPHB1	64	9	0.838702	0.735789	0.866732
AMER1	191	56	1.78061	0.000546786	0.00223801		STAG2	127	25	1.26082	0.332911	0.499424
CCNE1	1578	194	0.565491	4.70128e-14	5.91018e-13		EGFR	131	16	0.711309	0.234346	0.387883
JAK2	83	14	0.862431	0.676425	0.783229		RNF43	104	24	1.54596	0.0813985	0.189055
NF1	917	159	0.885691	0.192076	0.288772		PARP1	91	30	2.54755	8.30515e-05	0.000597971
JAK1	925	309	2.27828	5.31934e-27	1.87241e-25		FGF6	76	40	5.80167	3.07399e-13	5.53318e-12
CDK4	92	15	0.827761	0.594465	0.721558		FGF4	173	28	0.990497	1	1
CHEK2	334	75	1.23839	0.120378	0.198005		FGF3	175	28	0.976817	1	1
CHEK1	59	25	3.14758	3.45279e-05	0.000189903		TP53	7505	883	0.407306	3.18444e-69	4.58559e-67
EPHB1	110	23	1.12568	0.625593	0.743948		CDKN2B	253	53	1.36984	0.0477269	0.118494
STAG2	170	34	1.0643	0.767989	0.814254		CD274	51	6	0.683006	0.451927	0.594954
MRE11	116	31	1.55779	0.0426469	0.0833985		KDM5A	146	61	3.77098	1.77061e-13	3.6424e-12
EGFR	195	30	0.770947	0.23187	0.337266		NFE2L2	188	58	2.32959	6.69426e-07	6.88553e-06
RNF43	936	300	2.13058	6.85344e-23	1.34023e-21		FGF23	78	40	5.49518	9.35244e-13	1.49639e-11
PARP1	127	39	1.89811	0.00138324	0.00468172		PDGFRA	93	8	0.480635	0.0473081	0.118494
CD79A	83	27	2.06152	0.00299973	0.00894834		PMS2	60	7	0.676361	0.385198	0.538941
FGF6	77	40	4.65234	8.69442e-11	8.50121e-10		SMAD4	92	23	1.71877	0.0323166	0.0878035
FGF4	183	29	0.798951	0.297758	0.406243		MED12	220	24	0.623395	0.0269165	0.0759994
FGF3	192	29	0.754245	0.194459	0.288772		ATM	430	96	1.49989	0.000867183	0.00480286
PAX5	127	33	1.49946	0.0529345	0.100177		EPHA3	113	15	0.783501	0.443371	0.594954
TP53	8229	1052	0.388383	4.59432e-107	8.086e-105		NTRK1	70	11	0.956203	1	1
CDKN2B	274	60	1.19704	0.243412	0.351152		ATR	117	21	1.12358	0.615215	0.777114
CD274	53	7	0.646446	0.379554	0.506072		BRIP1	88	14	0.970338	1	1
TNFAIP3	75	19	1.44643	0.182932	0.282421		TSC1	89	8	0.50458	0.0612831	0.147079
KDM5A	167	66	2.82385	8.77423e-10	8.12771e-09		BRCA1	249	31	0.725	0.0996709	0.224259
PRDM1	80	18	1.23659	0.395016	0.522728		FGF19	178	31	1.08322	0.682621	0.840149
NFE2L2	443	158	2.44162	7.52383e-17	1.20381e-15		FANCC	58	10	1.06913	0.858301	0.960702
FGF23	85	41	4.00907	9.71158e-10	8.54619e-09		NBN	66	14	1.38402	0.313894	0.491062
PDGFRA	114	13	0.545387	0.0408359	0.0807542		RAF1	59	18	2.26427	0.00686573	0.0247166
PMS2	164	23	0.691323	0.109363	0.183313		KDM6A	130	12	0.518649	0.0306917	0.0849925
SMAD4	145	39	1.57333	0.0190419	0.0429663		KDR	96	11	0.661927	0.265499	0.429572
MED12	296	44	0.738561	0.0721902	0.130503		FGF14	53	6	0.653807	0.454479	0.594954
ATM	787	210	1.59384	6.92513e-08	5.29923e-07		FANCA	100	20	1.28554	0.340055	0.504824
EPHA3	137	23	0.857066	0.584528	0.721558		TET2	205	42	1.32917	0.105126	0.225943
RET	79	23	1.75352	0.0299736	0.0620631		BCOR	566	142	1.7764	4.67882e-08	5.61459e-07
NTRK1	98	20	1.09144	0.699365	0.784002		FGF12	184	22	0.693108	0.13047	0.249345
SMO	74	24	2.05115	0.00673445	0.01799		ATRX	198	27	0.807262	0.33295	0.499424
TBX3	75	14	0.976211	1	1		EP300	228	35	0.929013	0.785856	0.912607
ATR	319	77	1.36379	0.0209839	0.0464276		ALK	53	11	1.34561	0.354285	0.515324
ABL1	62	13	1.12923	0.745261	0.807302		IRS2	59	5	0.473617	0.112942	0.239172
BRIP1	157	34	1.17812	0.413161	0.538639		KEAP1	118	17	0.862242	0.706749	0.862473
FLT3	53	11	1.11461	0.726594	0.79429		EZH2	90	17	1.19644	0.475704	0.617129
TSC1	237	48	1.08182	0.617019	0.743803		MDM2	157	16	0.578572	0.0381831	0.0999702
BRCA1	334	61	0.949404	0.777918	0.819841		PBRM1	140	19	0.803578	0.421857	0.578546
FANCG	63	13	1.10655	0.747672	0.807302		FBXW7	1470	201	0.790275	0.00319686	0.0135396
FGF19	192	32	0.849038	0.459007	0.589673		PALB2	71	13	1.15089	0.629156	0.787812
FANCC	96	24	1.42171	0.150225	0.242565		GNAS	233	25	0.611461	0.0195167	0.05855
NBN	203	64	1.98165	1.88546e-05	0.000110614		CIC	86	17	1.26633	0.379512	0.538941
RAF1	101	35	2.27219	0.000184402	0.000854073		PPP2R1A	1620	210	0.73458	6.54178e-05	0.000495798
KDM6A	246	31	0.60894	0.00858471	0.0222193		MSH2	78	8	0.584538	0.167291	0.304935
KDR	107	18	0.859439	0.622416	0.743948		SF3B1	65	14	1.41131	0.240756	0.393965
FGF14	62	6	0.454592	0.0726665	0.130503		MSH6	139	29	1.35797	0.164549	0.303782
FANCA	164	46	1.6696	0.00485452	0.0133499		CTNNB1	1776	173	0.508706	1.13266e-17	8.15516e-16
IKZF1	60	14	1.29622	0.409246	0.537517		MCL1	322	42	0.764278	0.125555	0.249345
TET2	356	82	1.28154	0.0554913	0.103899		MAP2K4	93	20	1.40984	0.202851	0.351934
BCOR	1050	329	2.0698	2.71435e-23	5.97158e-22		SMARCA4	273	42	0.931216	0.740333	0.866732
FGF12	194	25	0.625874	0.0269677	0.0565038		ASXL1	187	53	2.05874	3.38846e-05	0.000271077
ATRX	381	90	1.32641	0.0243354	0.0516028		RPTOR	61	7	0.663767	0.385492	0.538941
EP300	522	127	1.38565	0.00214615	0.00699484		FAS	67	6	0.503022	0.13333	0.249345
RAD51C	55	11	1.06376	0.863283	0.893752		NRAS	176	16	0.508853	0.0072841	0.0255832
ALK	77	14	0.945057	1	1		RB1	639	81	0.733265	0.00959401	0.0322273
IRS2	62	5	0.372012	0.0232218	0.0498419		ERBB3	400	54	0.79479	0.129729	0.249345
KEAP1	206	42	1.09084	0.5926	0.721558		AURKA	120	8	0.363743	0.00261473	0.0121458
EZH2	153	39	1.46191	0.0485467	0.0936182		SOX2	208	24	0.664889	0.0712069	0.168095
MDM2	161	16	0.466288	0.00229683	0.00721861		FGF10	69	3	0.231967	0.0047114	0.0178537
CDK6	51	8	0.790834	0.720295	0.792325		BRAF	143	25	1.08805	0.732298	0.866732
PBRM1	283	65	1.27493	0.0924545	0.161109		DNMT3A	254	42	1.01671	0.931547	0.993651
FBXW7	1844	315	0.860319	0.022167	0.0481654		KMT2D	511	84	1.00963	0.951164	1
PALB2	141	33	1.3035	0.195249	0.288772		SPOP	504	107	1.40562	0.00303905	0.0132613
GNAS	278	42	0.753284	0.104784	0.177327		SRC	76	8	0.601856	0.212018	0.36346
CIC	357	93	1.51612	0.00100934	0.00372825		TSC2	162	19	0.678389	0.13295	0.249345
PPP2R1A	1791	255	0.67604	1.41494e-08	1.13195e-07		HGF	92	9	0.554153	0.117198	0.243406
WT1	64	16	1.42047	0.261993	0.369691		CTNNA1	60	11	1.15254	0.603066	0.77537
MSH2	230	45	1.03534	0.80005	0.838148		PTCH1	76	13	1.059	0.875961	0.960702
SF3B1	95	24	1.44185	0.14766	0.240631		ESR1	486	54	0.630716	0.00108786	0.00580194
MSH6	629	168	1.58627	1.59569e-06	1.003e-05		BAP1	53	8	0.911642	1	1
CTNNB1	2422	265	0.471436	1.11966e-31	6.56869e-30		NOTCH1	160	13	0.4499	0.00341933	0.0140681
MAP2K1	56	15	1.55942	0.169848	0.269308		CASP8	200	31	0.940039	0.846893	0.960702
MCL1	363	52	0.70569	0.0211034	0.0464276		NOTCH3	294	33	0.642391	0.0162159	0.0507629
MAP2K4	163	35	1.16532	0.422379	0.546609		CUL4A	58	2	0.182353	0.00393842	0.0153279
SMARCA4	512	126	1.40738	0.00157721	0.00523753		CDK12	153	19	0.724634	0.225091	0.381331
ASXL1	793	243	1.96523	6.43642e-16	9.44009e-15		MAP3K13	53	13	1.6719	0.132541	0.249345
RPTOR	73	10	0.67405	0.295832	0.406243		NOTCH2	108	17	0.957991	1	1
RAD54L	66	18	1.5992	0.113755	0.188877		CREBBP	333	53	0.970218	0.880643	0.960702
FAS	104	17	0.83019	0.533056	0.670128		MTOR	194	31	0.975256	1	1
NRAS	248	34	0.671794	0.0334897	0.0685371
RB1	893	134	0.738218	0.0013013	0.00449077
CBL	64	14	1.19211	0.5258	0.665761
ERBB3	506	72	0.697783	0.00466071	0.0130204
HNF1A	139	41	1.79161	0.00311692	0.00914297
AURKA	125	8	0.288794	8.26676e-05	0.000404153
SOX2	212	24	0.539023	0.00346085	0.00998539
FGF10	70	3	0.18959	0.000614012	0.00239528
BRAF	193	42	1.18609	0.355455	0.477558
VHL	52	16	1.89592	0.0489368	0.0936182
DNMT3A	394	85	1.17566	0.193307	0.288772
SMARCB1	116	24	1.11072	0.635225	0.750332
KMT2D	1666	377	1.28322	0.000101496	0.00048279
SPOP	599	131	1.20036	0.0791513	0.140713
SRC	90	10	0.530035	0.0587201	0.108787
TSC2	269	48	0.922592	0.694964	0.784002
SUFU	70	17	1.36678	0.284021	0.393604
HGF	109	11	0.475383	0.0141415	0.0331854
CTNNA1	104	24	1.27865	0.314973	0.426425
PTCH1	385	121	1.99371	3.39108e-09	2.84205e-08
ESR1	607	90	0.73172	0.006972	0.0183145
BAP1	101	25	1.40303	0.160519	0.256831
NOTCH1	322	58	0.933179	0.667317	0.7778
CASP8	353	77	1.19222	0.191811	0.288772
NOTCH3	526	96	0.947907	0.692042	0.784002
CUL4A	62	2	0.141173	0.000483064	0.00207364
CDK12	238	37	0.780105	0.182895	0.282421
MAP3K13	106	25	1.31586	0.262565	0.369691
NOTCH2	213	53	1.41723	0.0343924	0.0695753
CREBBP	692	149	1.17695	0.0914021	0.160868
SDHA	75	16	1.15454	0.657622	0.77161
MTOR	287	56	1.03193	0.819927	0.853888

## Sheet: Supplemental Table 9
Supplemental Table 9 : Patterns of gene co-occurrence and mutual exclusivity with KRAS in SqNSCLC
Only genes commonly targeted in all assays and altered in at least 50 cases were assessed.
Total number of cases = 15,499
Number of KRAS-altered cases = 1,239
Gene	#Gene-altered	#Gene and KRAS-altered	OR	P-value	P-value (FDR)
BCL2L2	203	16	0.984552	1	1
CRKL	450	19	0.499698	0.00189805	0.00993311
STK11	670	131	3.00974	1.37633e-22	3.6014e-21
AKT1	192	12	0.76501	0.423588	0.645663
ARFRP1	74	9	1.59794	0.192829	0.429783
MLH1	98	10	1.31038	0.451072	0.67446
NKX2-1	294	24	1.0235	0.913379	0.988968
ROS1	83	6	0.896325	1	1
AXL	184	7	0.452074	0.038577	0.134591
CDC73	70	5	0.884865	1	1
ZNF703	1489	76	0.594146	5.77836e-06	4.12365e-05
PIK3CA	4231	253	0.663218	6.76149e-09	7.58252e-08
MAP3K1	90	4	0.53381	0.325184	0.580782
INPP4B	103	14	1.81971	0.0437033	0.145988
FGFR2	140	5	0.423945	0.0582383	0.180933
CDKN2A	6435	607	1.38958	3.60255e-08	3.14222e-07
CDH1	69	10	1.95846	0.0688268	0.203883
MYC	990	85	1.08695	0.467473	0.692389
NF2	291	54	2.6963	4.59084e-09	5.54433e-08
ERBB2	372	17	0.544904	0.0115569	0.0477483
FLCN	93	8	1.08377	0.846802	0.941165
IGF1R	125	5	0.477445	0.132673	0.385735
BRCA2	425	26	0.744619	0.172915	0.42753
PIK3R1	300	14	0.558402	0.0309456	0.11042
ERBB4	123	12	1.24664	0.501654	0.715997
BARD1	94	10	1.37316	0.337254	0.588322
FGFR3	411	7	0.194869	3.12589e-08	2.88685e-07
SMAD2	58	5	1.08613	0.807069	0.935558
BRD4	100	8	1.00081	1	1
SETD2	245	32	1.74842	0.00587882	0.0279689
MDM4	58	7	1.583	0.226495	0.467891
GATA3	68	3	0.53006	0.370854	0.612885
FGFR1	1768	90	0.587327	5.68402e-07	4.46196e-06
MUTYH	292	28	1.22578	0.325534	0.580782
CCND1	1729	112	0.777024	0.0126376	0.0508743
CCND3	199	7	0.416312	0.0169577	0.0649357
CCND2	489	223	11.5471	5.27643e-117	8.28399e-115
AKT2	576	38	0.807004	0.239679	0.48243
KIT	394	29	0.912385	0.706921	0.867083
SPEN	183	11	0.733694	0.409266	0.640975
PTEN	2499	120	0.535562	1.39971e-11	1.83129e-10
APC	289	8	0.323297	0.000273785	0.00165324
ARID1A	1160	104	1.14572	0.21534	0.450779
CTCF	66	6	1.15166	0.650389	0.842504
KDM5C	139	13	1.18945	0.528742	0.74786
ZNF217	50	8	2.19999	0.0587744	0.180933
HRAS	198	6	0.356549	0.00762958	0.0342241
NFKBIA	378	27	0.882775	0.630732	0.832142
BCORL1	161	14	1.09722	0.662977	0.842504
RICTOR	972	70	0.886785	0.392154	0.634723
MYCN	93	10	1.38981	0.333617	0.588322
EMSY	206	11	0.6461	0.19436	0.429783
MYCL	217	12	0.670523	0.207113	0.439415
MET	428	17	0.468764	0.00106145	0.00617212
U2AF1	103	25	3.74424	3.75339e-07	3.10148e-06
AMER1	121	6	0.59854	0.30929	0.571276
CCNE1	476	34	0.882094	0.547885	0.763393
JAK2	260	19	0.905928	0.817211	0.935558
NF1	1256	42	0.377063	3.41836e-12	4.87893e-11
CDK4	185	32	2.44448	2.86616e-05	0.000187494
CHEK2	202	22	1.41404	0.148593	0.409283
GID4	67	2	0.353087	0.172645	0.42753
EPHB1	332	24	0.894789	0.682548	0.844465
STAG2	153	14	1.16103	0.549448	0.763393
EGFR	1086	41	0.432791	7.46101e-09	7.80919e-08
RNF43	90	11	1.60796	0.167016	0.42753
FGF6	461	215	11.9609	4.24473e-115	3.33212e-113
FGF4	1670	104	0.742753	0.00413754	0.0209546
FGF3	1702	107	0.750554	0.0051707	0.0253687
PAX5	87	10	1.49874	0.230718	0.470425
TP53	13793	941	0.345944	1.65873e-42	5.20841e-41
CDKN2B	2997	342	1.66653	1.99921e-13	3.4875e-12
CD274	264	16	0.739166	0.301666	0.569824
KDM5A	536	231	10.4853	8.07891e-115	4.22796e-113
PRDM1	59	4	0.836511	1	1
NFE2L2	2164	88	0.448714	6.63031e-15	1.3012e-13
FGF23	464	214	11.7001	2.63314e-113	1.03351e-111
PDGFRA	341	31	1.1548	0.42008	0.645663
PMS2	76	3	0.471705	0.284635	0.544972
SMAD4	454	44	1.2438	0.186838	0.42753
ATM	321	50	2.17073	5.34131e-06	3.99326e-05
EPHA3	314	23	0.90796	0.752436	0.907097
RET	116	9	0.967837	1	1
NTRK1	58	8	1.84695	0.136917	0.390835
TBX3	73	6	1.03083	0.829881	0.937348
ATR	254	14	0.667619	0.161083	0.42753
REL	306	22	0.889604	0.670783	0.842504
BRIP1	138	10	0.898342	0.875016	0.959311
TSC1	240	25	1.34525	0.185099	0.42753
CSF1R	50	1	0.234265	0.183816	0.42753
BRCA1	293	21	0.886663	0.664404	0.842504
FGF19	1692	107	0.755886	0.00673918	0.0311192
FANCC	73	5	0.845648	1	1
NBN	106	11	1.33563	0.365804	0.612885
KDM6A	700	48	0.841155	0.284562	0.544972
KDR	394	31	0.982447	1	1
TGFBR2	64	5	0.975263	1	1
FANCA	178	18	1.29914	0.267991	0.532589
IKZF1	65	4	0.753913	0.817763	0.935558
TET2	648	52	1.00435	0.941078	1
BCOR	122	12	1.25806	0.403769	0.640975
FGF12	2014	113	0.652441	1.24433e-05	8.49393e-05
ATRX	181	17	1.19572	0.489031	0.704384
EP300	353	26	0.913292	0.765565	0.910559
RAD51B	60	8	1.77567	0.145328	0.407437
ALK	147	4	0.319742	0.0135759	0.0532855
IRS2	161	8	0.599205	0.18749	0.42753
KEAP1	1064	114	1.41973	0.00123707	0.00693644
EZH2	65	6	1.17126	0.646012	0.842504
MDM2	514	44	1.08032	0.619533	0.83134
CDK6	348	26	0.927806	0.84127	0.941165
PBRM1	359	36	1.29123	0.166849	0.42753
FBXW7	822	51	0.751068	0.0549918	0.179869
PALB2	123	7	0.69279	0.40707	0.640975
GNAS	94	9	1.22023	0.564518	0.77745
CIC	159	16	1.29152	0.304874	0.569824
WT1	82	4	0.588892	0.412347	0.640975
MSH2	81	5	0.756206	0.683102	0.844465
SF3B1	203	17	1.05265	0.794507	0.935558
MSH6	136	8	0.717506	0.429328	0.648121
CTNNB1	103	6	0.710512	0.58228	0.794939
MAP2K1	58	5	1.08613	0.807069	0.935558
MCL1	253	32	1.68417	0.00960028	0.0407363
MAP2K4	84	2	0.279551	0.0657924	0.198642
SMARCA4	482	44	1.16193	0.347641	0.599775
ASXL1	398	30	0.936725	0.851245	0.941165
FAS	189	8	0.505505	0.0577772	0.180933
NRAS	111	7	0.773383	0.723713	0.880797
RB1	1485	66	0.509169	1.50961e-08	1.4813e-07
CBL	69	6	1.09659	0.822337	0.935558
ERBB3	75	9	1.57361	0.197631	0.430945
SOX2	3558	160	0.474007	2.15769e-20	4.8394e-19
FGF10	619	48	0.966196	0.879878	0.959311
BRAF	288	29	1.2956	0.187895	0.42753
VHL	65	2	0.364348	0.171612	0.42753
DNMT3A	675	60	1.12911	0.383523	0.62722
SMARCB1	52	5	1.2253	0.606489	0.820851
KMT2D	2824	135	0.526193	2.35848e-13	3.70282e-12
SRC	126	10	0.992116	1	1
TSC2	177	19	1.39001	0.207056	0.439415
SUFU	108	5	0.556915	0.281668	0.544972
HGF	324	24	0.919177	0.756877	0.907097
PDCD1LG2	259	16	0.754644	0.353874	0.603894
CTNNA1	68	3	0.53006	0.370854	0.612885
PTCH1	215	9	0.499195	0.0413761	0.141218
BAP1	168	15	1.12993	0.666558	0.842504
NOTCH1	1021	49	0.562915	4.58228e-05	0.000287767
CASP8	207	7	0.399432	0.0095651	0.0407363
NOTCH3	505	27	0.642311	0.024066	0.087869
CUL4A	242	7	0.339096	0.00168675	0.00913171
CDK12	122	14	1.49757	0.176236	0.42753
MAP3K13	105	6	0.69606	0.472785	0.693713
NOTCH2	294	13	0.5275	0.0218931	0.0818386
CREBBP	447	31	0.85401	0.478346	0.695374
SDHA	85	4	0.566962	0.320161	0.580782
MTOR	59	3	0.615638	0.627505	0.832142
BCL2	50	4	1.00081	1	1

## Sheet: Supplemental Table 10
Supplemental Table 10 : Patterns of gene co-occurrence and mutual exclusivity with KRAS in intra-hepatic cholangiocarcinoma
Only genes commonly targeted in all assays and altered in at least 50 cases were assessed.
Total number of cases = 7,467
Number of KRAS-altered cases = 1,465
Gene	#Gene-altered	#Gene and KRAS-altered	OR	P-value	P-value (FDR)
CRKL	62	7	0.51913	0.108663	0.181105
STK11	261	80	1.85763	1.56544e-05	7.00329e-05
MEN1	51	9	0.877159	0.860042	0.891507
MLH1	103	27	1.46404	0.103306	0.175621
ZNF703	55	19	2.17754	0.00943994	0.0222887
PIK3CA	500	88	0.867088	0.267862	0.392557
FGFR2	881	18	0.074075	7.90022e-63	6.71519e-61
CDKN2A	2277	516	1.30946	1.43415e-05	6.77239e-05
CDH1	55	8	0.695688	0.397901	0.528462
MYC	340	66	0.986231	1	1
NF2	109	14	0.599935	0.0878305	0.152359
ERBB2	374	34	0.395667	1.5221e-08	1.17617e-07
BRCA2	164	37	1.19861	0.321736	0.441089
PIK3R1	87	7	0.355401	0.00410684	0.0102671
ERBB4	56	7	0.583284	0.235706	0.362838
IDH2	297	10	0.136858	5.68076e-17	6.03581e-16
IDH1	1069	80	0.29278	4.95466e-32	1.40382e-30
FGFR3	80	7	0.389941	0.0106231	0.0242487
SETD2	62	10	0.786413	0.629532	0.78355
MDM4	66	5	0.333539	0.0117944	0.0257058
MUTYH	148	20	0.635164	0.0599496	0.113796
CCND1	266	30	0.510778	0.000280299	0.000850906
CCND3	85	19	1.18178	0.494368	0.646481
CCND2	52	25	3.84195	3.30814e-06	1.75745e-05
AKT2	72	15	1.07895	0.766308	0.856861
PTEN	223	21	0.417569	3.49053e-05	0.000128998
APC	173	52	1.78866	0.000911551	0.00263378
ARID1A	1382	210	0.689597	3.16456e-06	1.75745e-05
ZNF217	57	15	1.46798	0.239046	0.362838
BCORL1	82	14	0.841975	0.674897	0.807975
RICTOR	73	8	0.501515	0.0739669	0.13377
MET	164	14	0.376421	0.000134732	0.000440472
U2AF1	70	20	1.64761	0.0685335	0.126638
CCNE1	171	26	0.729827	0.171918	0.281019
NF1	199	17	0.375433	1.82018e-05	7.73576e-05
CDK4	103	29	1.61778	0.033327	0.065879
CHEK2	115	22	0.968696	1	1
EGFR	154	7	0.191227	8.82298e-08	6.24961e-07
RNF43	126	49	2.66275	6.00127e-07	3.64363e-06
FGF6	52	27	4.48898	1.83684e-07	1.20101e-06
FGF4	229	26	0.516143	0.000929569	0.00263378
FGF3	226	27	0.547526	0.0027777	0.00715469
TP53	2474	631	1.70737	8.45606e-19	1.02681e-17
CDKN2B	1613	330	1.0694	0.339208	0.457662
KDM5A	81	31	2.57339	9.9814e-05	0.000353508
NFE2L2	50	9	0.898703	0.860026	0.891507
FGF23	50	23	3.52969	2.0347e-05	8.11029e-05
SMAD4	549	221	3.07318	3.17724e-31	6.75164e-30
ATM	270	69	1.4265	0.0153257	0.0317728
EPHA3	61	13	1.11057	0.746063	0.856861
NTRK1	79	11	0.660187	0.253616	0.378199
TSC1	82	5	0.263521	0.00107695	0.00286181
BRCA1	78	14	0.895202	0.776215	0.856861
FGF19	248	29	0.533277	0.00107739	0.00286181
KDM6A	119	43	2.35785	2.09913e-05	8.11029e-05
TGFBR2	56	23	2.88503	0.000245381	0.000772495
FANCA	58	10	0.85252	0.74176	0.856861
TET2	171	35	1.05569	0.770284	0.856861
BCOR	79	26	2.02806	0.00613062	0.0148887
EP300	51	13	1.40518	0.28922	0.416673
KEAP1	101	21	1.07654	0.800622	0.865395
MDM2	316	69	1.15163	0.311125	0.433535
CDK6	134	24	0.892108	0.662151	0.80404
PBRM1	842	84	0.420803	1.41087e-15	1.33249e-14
FBXW7	149	30	1.03353	0.835513	0.887732
PALB2	54	7	0.608309	0.300424	0.4256
GNAS	134	45	2.10544	0.000107508	0.000365527
SF3B1	171	94	5.2758	3.23352e-25	5.49699e-24
CTNNB1	87	16	0.922404	0.892074	0.91357
MAP2K1	73	7	0.431808	0.0264612	0.0535524
MCL1	205	17	0.363076	9.91044e-06	4.95522e-05
MAP2K4	113	28	1.35639	0.188072	0.296038
SMARCA4	133	35	1.47453	0.0602447	0.113796
ASXL1	104	19	0.914677	0.804308	0.865395
NRAS	308	5	0.0644129	6.79978e-23	9.63303e-22
RB1	195	25	0.595588	0.0135539	0.0288021
ERBB3	115	20	0.860608	0.636058	0.78355
BRAF	387	23	0.247051	8.01307e-15	6.81111e-14
DNMT3A	233	54	1.24497	0.179476	0.287839
KMT2D	213	57	1.51707	0.0108406	0.0242487
HGF	116	25	1.12771	0.558013	0.718653
BAP1	1047	41	0.142988	1.53635e-56	6.52949e-55
NOTCH1	54	12	1.17196	0.60717	0.77029
NOTCH3	50	11	1.15672	0.720229	0.850271
CREBBP	65	7	0.49203	0.0832238	0.147375

[truncated: 8 more sheets: Supplemental Table 11, Supplemental Table 12, Supplemental Table 13, Supplemental Table 14, Supplemental Table 15, Supplemental Table 16, Supplemental Table 17, Supplemental Table 18]
